# Supplementary material for: Structurally distributed surface sites tune allosteric regulation
Source: eLife. 2021 Jun 16;10:e68346. doi: 10.7554/eLife.68346 (PMC8324303; doi:10.7554/eLife.68346)
Supplement: Figure 3—source data 1. — Column 1 is the mutation name, columns 2–4 are relative growth rates in the light (three replicates), column 5 is the average lit relative growth rate, and column 6 is the standard deviation across lit replicates. Columns 7–9 are relative growth rates in the dark (three replicates), column 10 is the average dark relative growth rate, and column 11 is the standard deviation across dark replicates. Relative growth rate values of −999 indicate mutations with insufficient counts to fit a reliable growth rate (‘null data’), values of −1000 indicate mutations missing from the library at t = 0 (‘no data’), respectively. [file elife-68346-fig3-data1.csv]

Mut	lit_gr_1	lit_gr_2	lit_gr_3	lit_gr_avg	lit_gr_sd	dk_gr_1	dk_gr_2	dk_gr_3	dk_gr_avg	dk_gr_sd
M1A	0.013	0.011	0.011	0.012	0.001	0.003	0.009	0.010	0.007	0.003
M1C	0.009	0.007	0.007	0.008	0.001	-0.007	0.013	0.009	0.005	0.008
M1D	0.000	0.000	0.000	-999.000	0.000	0.000	0.000	0.000	-999.000	0.000
M1E	-0.042	-0.055	-0.058	-0.052	0.007	-0.045	-0.066	-0.058	-0.057	0.008
M1F	-0.036	-0.039	-0.040	-0.038	0.002	-0.048	-0.038	-0.043	-0.043	0.004
M1G	-0.109	-0.114	-0.116	-0.113	0.003	-0.115	-0.110	-0.111	-0.112	0.002
M1H	0.000	0.000	0.000	-999.000	0.000	0.000	0.000	0.000	-999.000	0.000
M1I	-0.053	-0.052	-0.053	-0.053	0.000	-0.060	-0.044	-0.055	-0.053	0.006
M1K	0.032	0.023	0.023	0.026	0.004	0.012	0.024	0.020	0.019	0.005
M1L	0.015	0.010	0.009	0.011	0.002	0.001	0.012	0.009	0.007	0.005
M1M	0.000	0.000	0.000	-1000.000	0.000	0.000	0.000	0.000	-1000.000	0.000
M1N	-0.192	-0.181	-0.193	-0.188	0.006	-0.172	-0.173	-0.157	-0.167	0.008
M1P	-0.100	-0.107	-0.087	-0.098	0.008	-0.091	-0.133	-0.098	-0.107	0.018
M1Q	0.044	0.038	0.045	0.042	0.003	0.023	0.042	0.035	0.033	0.008
M1R	0.069	0.065	0.065	0.066	0.002	0.054	0.075	0.059	0.062	0.009
M1S	-0.051	-0.053	-0.052	-0.052	0.001	-0.059	-0.051	-0.050	-0.053	0.004
M1T	0.009	0.005	0.003	0.006	0.003	-0.008	0.009	-0.003	-0.001	0.007
M1V	0.001	-0.003	-0.003	-0.002	0.002	-0.012	0.004	-0.009	-0.006	0.007
M1W	-0.090	-0.094	-0.094	-0.093	0.002	-0.093	-0.089	-0.088	-0.090	0.002
M1Y	0.052	0.047	0.047	0.049	0.002	0.038	0.050	0.048	0.045	0.005
M1*	-0.202	-0.185	-0.195	-0.194	0.007	-0.195	-0.206	-0.195	-0.199	0.005
I2A	0.000	0.000	0.000	-999.000	0.000	0.000	0.000	0.000	-999.000	0.000
I2C	-0.112	-0.109	-0.109	-0.110	0.001	-0.089	-0.112	-0.128	-0.110	0.016
I2D	-0.173	-0.159	-0.164	-0.165	0.006	-0.108	-0.155	-0.169	-0.144	0.026
I2E	-0.134	-0.139	-0.129	-0.134	0.004	-0.138	-0.135	-0.143	-0.139	0.003
I2F	-0.366	-0.317	-0.313	-0.332	0.024	-0.322	-0.274	-0.317	-0.305	0.022
I2G	-0.168	-0.171	-0.169	-0.169	0.002	-0.164	-0.165	-0.169	-0.166	0.002
I2H	-0.200	-0.210	-0.209	-0.206	0.005	-0.196	-0.204	-0.195	-0.198	0.004
I2I	0.000	0.000	0.000	-1000.000	0.000	0.000	0.000	0.000	-1000.000	0.000
I2K	-0.077	-0.084	-0.088	-0.083	0.004	-0.076	-0.075	-0.091	-0.080	0.007
I2L	-0.134	-0.140	-0.141	-0.139	0.003	-0.139	-0.135	-0.140	-0.138	0.002
I2M	-0.278	-0.265	-0.265	-0.269	0.006	-0.292	-0.252	-0.246	-0.264	0.020
I2N	0.000	0.000	0.000	-999.000	0.000	0.000	0.000	0.000	-999.000	0.000
I2P	-0.150	-0.158	-0.155	-0.154	0.003	-0.155	-0.149	-0.156	-0.153	0.003
I2Q	0.000	0.000	0.000	-1000.000	0.000	0.000	0.000	0.000	-1000.000	0.000
I2R	-0.158	-0.166	-0.165	-0.163	0.004	-0.162	-0.156	-0.163	-0.160	0.003
I2S	-0.137	-0.139	-0.145	-0.140	0.004	-0.145	-0.134	-0.153	-0.144	0.008
I2T	-0.106	-0.106	-0.120	-0.111	0.007	-0.111	-0.097	-0.113	-0.107	0.007
I2V	-0.062	-0.070	-0.065	-0.065	0.003	-0.072	-0.057	-0.073	-0.067	0.007
I2W	-0.152	-0.153	-0.160	-0.155	0.003	-0.150	-0.150	-0.163	-0.154	0.006
I2Y	-0.080	-0.070	-0.072	-0.074	0.004	-0.071	-0.060	-0.071	-0.068	0.005
I2*	-0.090	-0.090	-0.103	-0.094	0.006	-0.147	-0.089	-0.113	-0.116	0.024
S3A	-0.050	-0.074	-0.071	-0.065	0.011	-0.067	-0.047	-0.066	-0.060	0.009
S3C	0.000	0.000	0.000	-999.000	0.000	0.000	0.000	0.000	-999.000	0.000
S3D	-0.169	-0.168	-0.179	-0.172	0.005	-0.185	-0.172	-0.171	-0.176	0.006
S3E	-0.187	-0.183	-0.198	-0.189	0.006	-0.173	-0.180	-0.172	-0.175	0.003
S3F	-0.098	-0.094	-0.095	-0.096	0.002	-0.104	-0.097	-0.099	-0.100	0.003
S3G	-0.129	-0.131	-0.133	-0.131	0.002	-0.130	-0.126	-0.129	-0.128	0.002
S3H	-0.138	-0.133	-0.128	-0.133	0.004	-0.121	-0.121	-0.158	-0.134	0.017
S3I	-0.091	-0.087	-0.098	-0.092	0.004	-0.073	-0.088	-0.078	-0.080	0.006
S3K	-0.127	-0.139	-0.135	-0.134	0.005	-0.133	-0.121	-0.141	-0.131	0.008
S3L	-0.152	-0.157	-0.158	-0.156	0.003	-0.152	-0.147	-0.160	-0.153	0.005
S3M	-0.121	-0.114	-0.111	-0.115	0.004	-0.121	-0.111	-0.110	-0.114	0.005
S3N	-0.150	-0.145	-0.138	-0.145	0.005	-0.142	-0.140	-0.134	-0.139	0.003
S3P	-0.188	-0.145	-0.203	-0.179	0.025	-0.138	-0.214	-0.177	-0.177	0.031
S3Q	-0.192	-0.217	-0.214	-0.208	0.011	-0.194	-0.197	-0.209	-0.200	0.007
S3R	-0.117	-0.116	-0.123	-0.119	0.003	-0.131	-0.113	-0.126	-0.123	0.008
S3S	0.000	0.000	0.000	-1000.000	0.000	0.000	0.000	0.000	-1000.000	0.000
S3T	-0.105	-0.111	-0.114	-0.110	0.004	-0.113	-0.112	-0.114	-0.113	0.001
S3V	-0.157	-0.162	-0.163	-0.160	0.003	-0.156	-0.155	-0.158	-0.157	0.001
S3W	-0.164	-0.166	-0.175	-0.168	0.005	-0.145	-0.153	-0.174	-0.157	0.012
S3Y	-0.162	-0.172	-0.146	-0.160	0.011	-0.152	-0.157	-0.162	-0.157	0.004
S3*	-0.089	-0.065	-0.111	-0.088	0.018	-0.093	-0.082	-0.112	-0.095	0.012
L4A	-0.098	-0.108	-0.098	-0.101	0.005	-0.095	-0.094	-0.096	-0.095	0.001
L4C	0.000	0.000	0.000	-999.000	0.000	0.000	0.000	0.000	-999.000	0.000
L4D	0.000	0.000	0.000	-999.000	0.000	0.000	0.000	0.000	-999.000	0.000
L4E	-0.145	-0.164	-0.154	-0.154	0.008	-0.165	-0.162	-0.170	-0.166	0.003
L4F	-0.189	-0.186	-0.195	-0.190	0.004	-0.180	-0.176	-0.198	-0.185	0.010
L4G	-0.088	-0.088	-0.092	-0.089	0.002	-0.096	-0.088	-0.093	-0.093	0.003
L4H	-0.091	-0.086	-0.109	-0.095	0.010	-0.103	-0.081	-0.146	-0.110	0.027
L4I	-0.065	-0.061	-0.061	-0.062	0.002	-0.061	-0.045	-0.059	-0.055	0.007
L4K	-0.112	-0.120	-0.123	-0.118	0.005	-0.114	-0.104	-0.104	-0.107	0.005
L4L	0.000	0.000	0.000	-1000.000	0.000	0.000	0.000	0.000	-1000.000	0.000
L4M	0.116	0.115	0.116	0.115	0.001	0.109	0.125	0.116	0.117	0.007
L4N	-0.112	-0.120	-0.110	-0.114	0.004	-0.136	-0.130	-0.113	-0.126	0.010
L4P	-0.123	-0.129	-0.126	-0.126	0.003	-0.128	-0.116	-0.133	-0.126	0.007
L4Q	0.000	0.000	0.000	-999.000	0.000	0.000	0.000	0.000	-999.000	0.000
L4R	-0.128	-0.126	-0.121	-0.125	0.003	-0.128	-0.122	-0.133	-0.128	0.005
L4S	-0.156	-0.154	-0.172	-0.161	0.008	-0.150	-0.152	-0.166	-0.156	0.007
L4T	-0.158	-0.160	-0.153	-0.157	0.003	-0.146	-0.163	-0.136	-0.148	0.011
L4V	-0.011	-0.015	-0.014	-0.013	0.002	-0.016	-0.012	-0.010	-0.013	0.003
L4W	-0.152	-0.147	-0.147	-0.149	0.002	-0.145	-0.151	-0.151	-0.149	0.003
L4Y	-0.126	-0.137	-0.139	-0.134	0.006	-0.126	-0.124	-0.137	-0.129	0.006
L4*	-0.159	-0.159	-0.152	-0.157	0.003	-0.156	-0.167	-0.154	-0.159	0.006
I5A	-0.216	-0.210	-0.203	-0.210	0.005	-0.194	-0.193	-0.189	-0.192	0.002
I5C	-0.063	-0.088	-0.081	-0.077	0.010	-0.091	-0.099	-0.092	-0.094	0.004
I5D	-0.105	-0.110	-0.094	-0.103	0.006	-0.102	-0.106	-0.103	-0.104	0.002
I5E	-0.082	-0.082	-0.081	-0.081	0.001	-0.091	-0.074	-0.086	-0.084	0.007
I5F	-0.079	-0.087	-0.089	-0.085	0.004	-0.088	-0.079	-0.093	-0.087	0.006
I5G	-0.150	-0.163	-0.158	-0.157	0.005	-0.143	-0.154	-0.169	-0.155	0.011
I5H	-0.167	-0.171	-0.193	-0.177	0.012	-0.165	-0.160	-0.170	-0.165	0.004
I5I	0.000	0.000	0.000	-1000.000	0.000	0.000	0.000	0.000	-1000.000	0.000
I5K	-0.144	-0.158	-0.143	-0.148	0.007	-0.152	-0.133	-0.136	-0.140	0.008
I5L	-0.104	-0.115	-0.119	-0.113	0.007	-0.102	-0.116	-0.110	-0.109	0.006
I5M	-0.493	-0.535	-0.377	-0.468	0.067	-0.329	-0.375	-0.364	-0.356	0.020
I5N	-0.097	-0.108	-0.095	-0.100	0.006	-0.095	-0.089	-0.112	-0.098	0.010
I5P	-0.202	-0.201	-0.209	-0.204	0.003	-0.186	-0.199	-0.193	-0.193	0.005
I5Q	0.000	0.000	0.000	-999.000	0.000	0.000	0.000	0.000	-999.000	0.000
I5R	-0.132	-0.142	-0.134	-0.136	0.004	-0.142	-0.136	-0.146	-0.141	0.004
I5S	0.000	0.000	0.000	-999.000	0.000	0.000	0.000	0.000	-999.000	0.000
I5T	-0.124	-0.124	-0.120	-0.123	0.002	-0.122	-0.114	-0.130	-0.122	0.007
I5V	-0.077	-0.095	-0.103	-0.092	0.011	-0.094	-0.083	-0.090	-0.089	0.004
I5W	-0.188	-0.185	-0.200	-0.191	0.007	-0.176	-0.184	-0.188	-0.183	0.005
I5Y	-0.143	-0.138	-0.147	-0.143	0.004	-0.130	-0.144	-0.137	-0.137	0.005
I5*	-0.162	-0.164	-0.158	-0.162	0.003	-0.153	-0.160	-0.162	-0.158	0.004
A6A	0.000	0.000	0.000	-1000.000	0.000	0.000	0.000	0.000	-1000.000	0.000
A6C	0.000	0.000	0.000	-999.000	0.000	0.000	0.000	0.000	-999.000	0.000
A6D	-0.140	-0.145	-0.142	-0.142	0.002	-0.141	-0.131	-0.130	-0.134	0.005
A6E	0.000	0.000	0.000	-999.000	0.000	0.000	0.000	0.000	-999.000	0.000
A6F	-0.165	-0.153	-0.148	-0.155	0.007	-0.153	-0.154	-0.166	-0.158	0.006
A6G	-0.180	-0.175	-0.171	-0.175	0.003	-0.288	-0.357	-0.185	-0.277	0.071
A6H	-0.093	-0.083	-0.083	-0.086	0.004	-0.103	-0.072	-0.092	-0.089	0.013
A6I	0.000	0.000	0.000	-999.000	0.000	0.000	0.000	0.000	-999.000	0.000
A6K	-0.213	-0.220	-0.216	-0.216	0.003	-0.197	-0.203	-0.215	-0.205	0.008
A6L	-0.133	-0.142	-0.138	-0.138	0.003	-0.128	-0.129	-0.147	-0.135	0.009
A6M	-0.160	-0.157	-0.154	-0.157	0.002	-0.158	-0.137	-0.144	-0.146	0.009
A6N	-0.176	-0.180	-0.183	-0.180	0.003	-0.169	-0.171	-0.166	-0.169	0.002
A6P	-0.212	-0.203	-0.196	-0.204	0.006	-0.176	-0.188	-0.165	-0.176	0.010
A6Q	-0.157	-0.167	-0.161	-0.162	0.004	-0.154	-0.155	-0.155	-0.155	0.001
A6R	-0.267	-0.286	-0.289	-0.280	0.010	-0.244	-0.284	-0.265	-0.264	0.016
A6S	-0.175	-0.184	-0.185	-0.181	0.004	-0.159	-0.172	-0.169	-0.167	0.006
A6T	-0.232	-0.233	-0.239	-0.234	0.003	-0.193	-0.232	-0.187	-0.204	0.020
A6V	-0.132	-0.133	-0.130	-0.131	0.001	-0.136	-0.128	-0.125	-0.130	0.005
A6W	-0.102	-0.107	-0.108	-0.106	0.002	-0.099	-0.091	-0.108	-0.099	0.007
A6Y	-0.076	-0.075	-0.082	-0.078	0.003	-0.080	-0.051	-0.072	-0.068	0.012
A6*	-0.073	-0.086	-0.090	-0.083	0.007	-0.102	-0.071	-0.107	-0.093	0.016
A7A	0.000	0.000	0.000	-1000.000	0.000	0.000	0.000	0.000	-1000.000	0.000
A7C	0.000	0.000	0.000	-1000.000	0.000	0.000	0.000	0.000	-1000.000	0.000
A7D	-0.207	-0.223	-0.204	-0.211	0.008	-0.197	-0.193	-0.208	-0.199	0.006
A7E	-0.294	-0.283	-0.270	-0.283	0.010	-0.312	-0.276	-0.268	-0.286	0.019
A7F	-0.106	-0.084	-0.106	-0.099	0.011	-0.120	-0.064	-0.137	-0.107	0.031
A7G	-0.224	-0.342	-0.346	-0.304	0.056	-0.178	-0.208	-0.193	-0.193	0.012
A7H	-0.060	-0.068	-0.079	-0.069	0.008	-0.074	-0.043	-0.061	-0.059	0.013
A7I	-0.089	-0.111	-0.105	-0.102	0.009	-0.109	-0.102	-0.103	-0.105	0.003
A7K	-0.153	-0.164	-0.167	-0.161	0.006	-0.154	-0.156	-0.158	-0.156	0.002
A7L	-0.118	-0.098	-0.097	-0.104	0.010	-0.118	-0.099	-0.105	-0.107	0.008
A7M	-0.106	-0.112	-0.119	-0.112	0.005	-0.109	-0.101	-0.116	-0.109	0.006
A7N	-0.202	-0.196	-0.203	-0.200	0.003	-0.194	-0.190	-0.170	-0.185	0.010
A7P	-0.067	-0.077	-0.077	-0.073	0.005	-0.080	-0.063	-0.076	-0.073	0.007
A7Q	0.000	0.000	0.000	-999.000	0.000	0.000	0.000	0.000	-999.000	0.000
A7R	-0.080	-0.081	-0.074	-0.078	0.003	-0.080	-0.070	-0.089	-0.080	0.008
A7S	-0.065	-0.078	-0.075	-0.072	0.006	-0.071	-0.070	-0.085	-0.076	0.007
A7T	-0.084	-0.091	-0.085	-0.087	0.003	-0.085	-0.073	-0.098	-0.085	0.010
A7V	-0.116	-0.119	-0.139	-0.125	0.010	-0.122	-0.117	-0.135	-0.125	0.007
A7W	-0.096	-0.100	-0.093	-0.096	0.003	-0.110	-0.106	-0.106	-0.107	0.002
A7Y	-0.166	-0.171	-0.182	-0.173	0.007	-0.156	-0.169	-0.132	-0.152	0.015
A7*	-0.223	-0.201	-0.203	-0.209	0.010	-0.193	-0.210	-0.237	-0.214	0.018
L8A	0.000	0.000	0.000	-1000.000	0.000	0.000	0.000	0.000	-1000.000	0.000
L8C	-0.057	-0.062	-0.057	-0.059	0.002	-0.050	-0.063	-0.061	-0.058	0.006
L8D	0.000	0.000	0.000	-999.000	0.000	0.000	0.000	0.000	-999.000	0.000
L8E	-0.183	-0.180	-0.147	-0.170	0.016	-0.148	-0.148	-0.153	-0.150	0.002
L8F	-0.091	-0.103	-0.103	-0.099	0.006	-0.120	-0.189	-0.121	-0.143	0.032
L8G	-0.107	-0.105	-0.100	-0.104	0.003	-0.119	-0.084	-0.096	-0.100	0.015
L8H	0.000	0.000	0.000	-1000.000	0.000	0.000	0.000	0.000	-1000.000	0.000
L8I	0.001	-0.004	-0.002	-0.001	0.002	-0.013	-0.000	-0.017	-0.010	0.007
L8K	-0.164	-0.168	-0.171	-0.168	0.003	-0.163	-0.168	-0.162	-0.164	0.003
L8L	0.000	0.000	0.000	-1000.000	0.000	0.000	0.000	0.000	-1000.000	0.000
L8M	-0.097	-0.101	-0.098	-0.098	0.002	-0.098	-0.089	-0.094	-0.094	0.004
L8N	0.000	0.000	0.000	-1000.000	0.000	0.000	0.000	0.000	-1000.000	0.000
L8P	0.000	0.000	0.000	-1000.000	0.000	0.000	0.000	0.000	-1000.000	0.000
L8Q	0.000	0.000	0.000	-1000.000	0.000	0.000	0.000	0.000	-1000.000	0.000
L8R	-0.171	-0.172	-0.176	-0.173	0.002	-0.166	-0.167	-0.174	-0.169	0.004
L8S	-0.187	-0.191	-0.192	-0.190	0.002	-0.173	-0.175	-0.179	-0.176	0.002
L8T	-0.099	-0.111	-0.060	-0.090	0.022	-0.078	-0.114	-0.111	-0.101	0.017
L8V	-0.158	-0.151	-0.161	-0.156	0.004	-0.144	-0.138	-0.148	-0.144	0.004
L8W	-0.141	-0.143	-0.150	-0.145	0.004	-0.140	-0.135	-0.146	-0.141	0.004
L8Y	0.000	0.000	0.000	-999.000	0.000	0.000	0.000	0.000	-999.000	0.000
L8*	-0.191	-0.198	-0.198	-0.196	0.004	-0.188	-0.185	-0.190	-0.188	0.002
A9A	0.000	0.000	0.000	-1000.000	0.000	0.000	0.000	0.000	-1000.000	0.000
A9C	0.000	0.000	0.000	-1000.000	0.000	0.000	0.000	0.000	-1000.000	0.000
A9D	0.051	0.043	0.049	0.047	0.004	0.042	0.073	0.048	0.054	0.013
A9E	-0.393	-0.379	-0.434	-0.402	0.023	-0.421	-0.559	-0.423	-0.468	0.064
A9F	-0.008	-0.018	-0.022	-0.016	0.006	-0.026	-0.012	-0.025	-0.021	0.006
A9G	0.017	0.012	0.017	0.015	0.002	0.010	0.036	0.021	0.022	0.010
A9H	-0.060	-0.069	-0.079	-0.069	0.008	-0.069	-0.076	-0.085	-0.077	0.006
A9I	-0.106	-0.065	-0.108	-0.093	0.020	-0.096	-0.102	-0.098	-0.099	0.002
A9K	-0.048	-0.054	-0.056	-0.053	0.003	-0.048	-0.037	-0.047	-0.044	0.005
A9L	-0.053	-0.058	-0.062	-0.058	0.004	-0.051	-0.042	-0.050	-0.048	0.004
A9M	-0.114	-0.124	-0.126	-0.121	0.005	-0.102	-0.100	-0.107	-0.103	0.003
A9N	0.122	0.118	0.123	0.121	0.002	0.122	0.155	0.131	0.136	0.014
A9P	0.000	-0.470	0.000	-999.000	0.000	-0.671	-0.565	-0.438	-0.558	0.095
A9Q	0.000	0.000	0.000	-999.000	0.000	0.000	0.000	0.000	-999.000	0.000
A9R	0.066	0.063	0.065	0.064	0.001	0.066	0.087	0.071	0.075	0.009
A9S	0.047	0.048	0.049	0.048	0.001	0.053	0.077	0.061	0.063	0.010
A9T	0.051	0.050	0.050	0.050	0.000	0.056	0.074	0.069	0.067	0.007
A9V	-0.208	-0.203	-0.201	-0.204	0.003	-0.185	-0.194	-0.195	-0.191	0.004
A9W	-0.047	-0.058	-0.054	-0.053	0.005	-0.047	-0.029	-0.058	-0.045	0.012
A9Y	0.000	0.000	0.000	-999.000	0.000	0.000	0.000	0.000	-999.000	0.000
A9*	-0.204	-0.194	-0.197	-0.198	0.004	-0.191	-0.204	-0.188	-0.194	0.007
V10A	0.000	0.000	0.000	-999.000	0.000	0.000	0.000	0.000	-999.000	0.000
V10C	0.113	0.107	0.109	0.109	0.003	0.094	0.116	0.102	0.104	0.009
V10D	0.005	0.008	0.008	0.007	0.001	0.002	0.019	0.008	0.010	0.007
V10E	0.069	0.065	0.068	0.067	0.002	0.056	0.076	0.066	0.066	0.008
V10F	-0.028	-0.029	-0.029	-0.028	0.001	-0.014	-0.014	-0.006	-0.011	0.004
V10G	0.086	0.081	0.085	0.084	0.002	0.074	0.092	0.084	0.084	0.007
V10H	0.000	0.000	0.000	-999.000	0.000	0.000	0.000	0.000	-999.000	0.000
V10I	0.072	0.065	0.068	0.068	0.003	0.058	0.072	0.060	0.064	0.006
V10K	0.061	0.057	0.055	0.058	0.002	0.048	0.068	0.051	0.056	0.009
V10L	0.028	0.023	0.021	0.024	0.003	0.008	0.021	0.016	0.015	0.005
V10M	-0.104	-0.104	-0.098	-0.102	0.003	-0.107	-0.104	-0.113	-0.108	0.004
V10N	0.000	0.000	0.000	-999.000	0.000	0.000	0.000	0.000	-999.000	0.000
V10P	0.000	0.000	0.000	-1000.000	0.000	0.000	0.000	0.000	-1000.000	0.000
V10Q	0.031	0.030	0.031	0.031	0.000	0.021	0.046	0.018	0.028	0.013
V10R	-0.045	-0.048	-0.046	-0.046	0.001	-0.057	-0.055	-0.042	-0.051	0.007
V10S	0.125	0.120	0.123	0.122	0.002	0.110	0.139	0.115	0.122	0.013
V10T	0.106	0.099	0.101	0.102	0.003	0.081	0.104	0.089	0.091	0.009
V10V	0.000	0.000	0.000	-1000.000	0.000	0.000	0.000	0.000	-1000.000	0.000
V10W	-0.025	-0.029	-0.030	-0.028	0.002	-0.033	-0.017	-0.026	-0.025	0.007
V10Y	0.000	0.000	0.000	-999.000	0.000	0.000	0.000	0.000	-999.000	0.000
V10*	0.000	0.000	0.000	-999.000	0.000	0.000	0.000	0.000	-999.000	0.000
D11A	-0.134	-0.151	-0.150	-0.145	0.008	-0.144	-0.130	-0.161	-0.145	0.013
D11C	-0.111	-0.119	-0.122	-0.117	0.005	-0.118	-0.115	-0.115	-0.116	0.001
D11D	0.000	0.000	0.000	-1000.000	0.000	0.000	0.000	0.000	-1000.000	0.000
D11E	-0.047	-0.056	-0.058	-0.054	0.005	-0.061	-0.054	-0.076	-0.064	0.009
D11F	-0.130	-0.133	-0.158	-0.140	0.013	-0.128	-0.139	-0.147	-0.138	0.007
D11G	-0.010	-0.012	-0.014	-0.012	0.002	-0.017	-0.004	-0.013	-0.011	0.005
D11H	0.000	0.000	0.000	-999.000	0.000	0.000	0.000	0.000	-999.000	0.000
D11I	-0.167	-0.152	-0.197	-0.172	0.019	-0.187	-0.171	-0.178	-0.179	0.007
D11K	-0.018	-0.024	-0.029	-0.024	0.004	-0.029	-0.020	-0.028	-0.026	0.004
D11L	-0.199	-0.193	-0.207	-0.200	0.006	-0.187	-0.192	-0.183	-0.188	0.004
D11M	-0.119	-0.119	-0.114	-0.117	0.002	-0.106	-0.087	-0.117	-0.103	0.012
D11N	0.056	0.056	0.056	0.056	0.000	0.041	0.065	0.054	0.054	0.010
D11P	0.000	0.000	0.000	-1000.000	0.000	0.000	0.000	0.000	-1000.000	0.000
D11Q	-0.040	-0.047	-0.054	-0.047	0.006	-0.055	-0.038	-0.058	-0.051	0.009
D11R	0.037	0.027	0.030	0.031	0.004	0.021	0.023	0.030	0.025	0.004
D11S	-0.078	-0.072	-0.082	-0.077	0.004	-0.085	-0.080	-0.089	-0.085	0.003
D11T	-0.191	-0.192	-0.192	-0.191	0.000	-0.172	-0.188	-0.174	-0.178	0.007
D11V	-0.164	-0.173	-0.172	-0.170	0.004	-0.160	-0.162	-0.169	-0.164	0.004
D11W	-0.174	-0.125	-0.164	-0.155	0.021	-0.159	-0.132	-0.152	-0.148	0.011
D11Y	-0.116	-0.133	-0.169	-0.139	0.022	-0.112	-0.163	-0.171	-0.149	0.026
D11*	0.000	0.000	0.000	-999.000	0.000	0.000	0.000	0.000	-999.000	0.000
R12A	-0.069	-0.075	-0.079	-0.074	0.004	-0.065	-0.060	-0.065	-0.063	0.002
R12C	-0.250	-0.167	-0.237	-0.218	0.036	-0.208	-0.238	-0.219	-0.222	0.012
R12D	0.000	0.000	0.000	-999.000	0.000	0.000	0.000	0.000	-999.000	0.000
R12E	0.000	0.000	0.000	-999.000	0.000	0.000	0.000	0.000	-999.000	0.000
R12F	-0.230	-0.243	-0.239	-0.237	0.005	-0.212	-0.232	-0.218	-0.221	0.008
R12G	-0.069	-0.091	-0.077	-0.079	0.009	-0.081	-0.071	-0.067	-0.073	0.006
R12H	0.000	0.000	0.000	-1000.000	0.000	0.000	0.000	0.000	-1000.000	0.000
R12I	0.000	0.000	0.000	-1000.000	0.000	0.000	0.000	0.000	-1000.000	0.000
R12K	0.000	0.000	0.000	-999.000	0.000	0.000	0.000	0.000	-999.000	0.000
R12L	-0.158	-0.156	-0.170	-0.161	0.006	-0.157	-0.151	-0.158	-0.155	0.003
R12M	-0.117	-0.124	-0.124	-0.122	0.003	-0.115	-0.100	-0.121	-0.112	0.009
R12N	-0.180	-0.185	-0.195	-0.186	0.006	-0.166	-0.184	-0.157	-0.169	0.011
R12P	-0.165	-0.180	-0.171	-0.172	0.006	-0.155	-0.161	-0.170	-0.162	0.006
R12Q	-0.164	-0.176	-0.171	-0.170	0.005	-0.158	-0.156	-0.160	-0.158	0.001
R12R	0.000	0.000	0.000	-1000.000	0.000	0.000	0.000	0.000	-1000.000	0.000
R12S	-0.040	-0.046	-0.047	-0.044	0.003	-0.040	-0.037	-0.038	-0.038	0.001
R12T	-0.205	-0.149	-0.177	-0.177	0.023	-0.171	-0.216	-0.164	-0.183	0.023
R12V	0.000	0.000	0.000	-999.000	0.000	0.000	0.000	0.000	-999.000	0.000
R12W	-0.093	-0.091	-0.103	-0.096	0.005	-0.080	-0.082	-0.062	-0.075	0.009
R12Y	0.000	0.000	0.000	-999.000	0.000	0.000	0.000	0.000	-999.000	0.000
R12*	0.000	0.000	0.000	-999.000	0.000	0.000	0.000	0.000	-999.000	0.000
V13A	-0.173	-0.181	-0.175	-0.177	0.004	-0.159	-0.171	-0.162	-0.164	0.005
V13C	0.000	0.000	0.000	-1000.000	0.000	0.000	0.000	0.000	-1000.000	0.000
V13D	-0.171	-0.175	-0.164	-0.170	0.005	-0.172	-0.171	-0.178	-0.174	0.003
V13E	-0.128	-0.129	-0.125	-0.127	0.002	-0.120	-0.119	-0.129	-0.123	0.004
V13F	-0.172	-0.176	-0.179	-0.176	0.003	-0.157	-0.155	-0.160	-0.158	0.002
V13G	-0.156	-0.151	-0.162	-0.156	0.004	-0.150	-0.150	-0.165	-0.155	0.007
V13H	-0.055	-0.051	-0.049	-0.052	0.002	-0.068	-0.045	-0.059	-0.057	0.010
V13I	0.000	0.000	0.000	-999.000	0.000	0.000	0.000	0.000	-999.000	0.000
V13K	0.000	0.000	0.000	-999.000	0.000	0.000	0.000	0.000	-999.000	0.000
V13L	-0.058	-0.066	-0.067	-0.064	0.004	-0.057	-0.043	-0.055	-0.052	0.006
V13M	0.000	0.000	0.000	-999.000	0.000	0.000	0.000	0.000	-999.000	0.000
V13N	-0.146	-0.153	-0.143	-0.147	0.004	-0.149	-0.139	-0.153	-0.147	0.006
V13P	-0.057	-0.059	-0.059	-0.058	0.001	-0.063	-0.047	-0.067	-0.059	0.008
V13Q	0.000	0.000	0.000	-999.000	0.000	0.000	0.000	0.000	-999.000	0.000
V13R	0.000	0.000	0.000	-999.000	0.000	0.000	0.000	0.000	-999.000	0.000
V13S	-0.163	-0.163	-0.174	-0.167	0.005	-0.148	-0.158	-0.153	-0.153	0.004
V13T	-0.145	-0.148	-0.144	-0.146	0.002	-0.145	-0.145	-0.139	-0.143	0.003
V13V	0.000	0.000	0.000	-1000.000	0.000	0.000	0.000	0.000	-1000.000	0.000
V13W	-0.125	-0.116	-0.117	-0.119	0.004	-0.112	-0.097	-0.114	-0.108	0.008
V13Y	0.000	0.000	0.000	-999.000	0.000	0.000	0.000	0.000	-999.000	0.000
V13*	0.000	0.000	0.000	-999.000	0.000	0.000	0.000	0.000	-999.000	0.000
I14A	-0.180	-0.154	-0.211	-0.182	0.023	-0.190	-0.165	-0.174	-0.177	0.010
I14C	0.000	0.000	0.000	-999.000	0.000	0.000	0.000	0.000	-999.000	0.000
I14D	0.000	0.000	0.000	-999.000	0.000	0.000	0.000	0.000	-999.000	0.000
I14E	0.000	0.000	0.000	-999.000	0.000	0.000	0.000	0.000	-999.000	0.000
I14F	0.000	0.000	0.000	-999.000	0.000	0.000	0.000	0.000	-999.000	0.000
I14G	-0.062	-0.067	-0.068	-0.066	0.003	-0.067	-0.054	-0.070	-0.063	0.007
I14H	0.000	0.000	0.000	-999.000	0.000	0.000	0.000	0.000	-999.000	0.000
I14I	0.000	0.000	0.000	-1000.000	0.000	0.000	0.000	0.000	-1000.000	0.000
I14K	-0.084	-0.076	-0.086	-0.082	0.004	-0.099	-0.081	-0.106	-0.095	0.010
I14L	-0.191	-0.202	-0.196	-0.196	0.005	-0.180	-0.184	-0.195	-0.187	0.006
I14M	0.000	0.000	0.000	-999.000	0.000	0.000	0.000	0.000	-999.000	0.000
I14N	-0.497	-0.425	-0.474	-0.466	0.030	-0.307	-0.372	-0.390	-0.356	0.036
I14P	-0.146	-0.148	-0.160	-0.151	0.006	-0.151	-0.144	-0.149	-0.148	0.003
I14Q	0.000	0.000	0.000	-999.000	0.000	0.000	0.000	0.000	-999.000	0.000
I14R	-0.147	-0.148	-0.147	-0.147	0.001	-0.142	-0.135	-0.141	-0.139	0.003
I14S	-0.071	-0.064	-0.077	-0.071	0.005	-0.076	-0.049	-0.076	-0.067	0.012
I14T	-0.099	-0.086	-0.092	-0.092	0.005	-0.084	-0.091	-0.088	-0.087	0.003
I14V	-0.053	-0.064	-0.052	-0.056	0.005	-0.073	-0.046	-0.061	-0.060	0.011
I14W	-0.103	-0.094	-0.099	-0.099	0.003	-0.088	-0.079	-0.093	-0.087	0.006
I14Y	0.000	0.000	0.000	-999.000	0.000	0.000	0.000	0.000	-999.000	0.000
I14*	0.000	0.000	0.000	-999.000	0.000	0.000	0.000	0.000	-999.000	0.000
G15A	-0.373	-0.188	-0.331	-0.297	0.079	-0.101	-0.114	-0.123	-0.112	0.009
G15C	0.000	0.000	0.000	-1000.000	0.000	0.000	0.000	0.000	-1000.000	0.000
G15D	-0.301	-0.251	-0.286	-0.279	0.021	-0.285	-0.256	-0.283	-0.275	0.013
G15E	-0.134	-0.136	-0.133	-0.134	0.001	-0.135	-0.125	-0.134	-0.131	0.004
G15F	-0.117	-0.114	-0.111	-0.114	0.003	-0.119	-0.098	-0.118	-0.112	0.010
G15G	0.000	0.000	0.000	-1000.000	0.000	0.000	0.000	0.000	-1000.000	0.000
G15H	-0.146	-0.077	-0.109	-0.110	0.028	-0.114	-0.067	-0.095	-0.092	0.020
G15I	0.000	0.000	0.000	-999.000	0.000	0.000	0.000	0.000	-999.000	0.000
G15K	-0.152	-0.138	-0.147	-0.146	0.006	-0.139	-0.153	-0.138	-0.143	0.007
G15L	-0.087	-0.093	-0.091	-0.090	0.003	-0.082	-0.081	-0.095	-0.086	0.007
G15M	-0.071	-0.067	-0.067	-0.068	0.002	-0.074	-0.053	-0.070	-0.066	0.009
G15N	-0.237	-0.260	-0.257	-0.252	0.010	-0.216	-0.259	-0.249	-0.241	0.018
G15P	-0.155	-0.157	-0.159	-0.157	0.002	-0.148	-0.156	-0.171	-0.158	0.010
G15Q	-0.216	-0.214	-0.230	-0.220	0.007	-0.202	-0.220	-0.204	-0.209	0.008
G15R	-0.209	-0.212	-0.202	-0.208	0.004	-0.190	-0.195	-0.200	-0.195	0.004
G15S	-0.164	-0.167	-0.172	-0.168	0.003	-0.159	-0.166	-0.166	-0.164	0.004
G15T	-0.060	-0.062	-0.065	-0.062	0.002	-0.066	-0.060	-0.071	-0.066	0.004
G15V	-0.125	-0.121	-0.098	-0.115	0.012	-0.104	-0.097	-0.118	-0.106	0.009
G15W	-0.073	-0.079	-0.092	-0.081	0.008	-0.072	-0.078	-0.090	-0.080	0.008
G15Y	0.000	0.000	0.000	-1000.000	0.000	0.000	0.000	0.000	-1000.000	0.000
G15*	0.000	0.000	0.000	-999.000	0.000	0.000	0.000	0.000	-999.000	0.000
M16A	0.076	0.071	0.065	0.071	0.004	0.042	0.056	0.046	0.048	0.006
M16C	0.015	0.018	0.020	0.018	0.002	-0.002	0.022	0.006	0.009	0.010
M16D	0.000	0.000	0.000	-999.000	0.000	0.000	0.000	0.000	-999.000	0.000
M16E	-0.116	-0.116	-0.121	-0.118	0.002	-0.121	-0.117	-0.119	-0.119	0.002
M16F	-0.080	-0.077	-0.077	-0.078	0.001	-0.080	-0.065	-0.070	-0.072	0.006
M16G	-0.129	-0.129	-0.136	-0.132	0.003	-0.132	-0.126	-0.135	-0.131	0.004
M16H	0.000	0.000	0.000	-999.000	0.000	0.000	0.000	0.000	-999.000	0.000
M16I	0.018	0.014	0.011	0.014	0.003	0.015	0.034	0.017	0.022	0.009
M16K	0.029	0.031	0.033	0.031	0.001	0.021	0.045	0.032	0.033	0.009
M16L	0.027	0.024	0.025	0.025	0.001	0.019	0.030	0.025	0.025	0.005
M16M	0.000	0.000	0.000	-1000.000	0.000	0.000	0.000	0.000	-1000.000	0.000
M16N	0.062	0.056	0.056	0.058	0.002	0.047	0.061	0.048	0.052	0.006
M16P	-0.100	-0.098	-0.107	-0.101	0.004	-0.077	-0.074	-0.087	-0.079	0.006
M16Q	-0.081	-0.082	-0.082	-0.082	0.001	-0.084	-0.081	-0.082	-0.082	0.001
M16R	0.073	0.073	0.075	0.073	0.001	0.072	0.099	0.080	0.084	0.011
M16S	0.036	0.038	0.033	0.035	0.002	0.012	0.030	0.013	0.018	0.008
M16T	-0.020	-0.023	-0.030	-0.024	0.004	-0.020	-0.013	-0.024	-0.019	0.005
M16V	0.022	0.018	0.017	0.019	0.002	0.013	0.026	0.018	0.019	0.006
M16W	-0.089	-0.094	-0.091	-0.091	0.002	-0.082	-0.081	-0.076	-0.080	0.003
M16Y	-0.046	-0.047	-0.035	-0.043	0.005	-0.026	-0.026	-0.016	-0.023	0.005
M16*	-0.182	-0.186	-0.188	-0.185	0.003	-0.178	-0.181	-0.176	-0.178	0.002
E17A	-0.190	-0.183	-0.191	-0.188	0.004	-0.169	-0.179	-0.167	-0.172	0.005
E17C	0.083	0.074	0.070	0.076	0.006	0.082	0.102	0.082	0.089	0.009
E17D	0.000	0.000	0.000	-1000.000	0.000	0.000	0.000	0.000	-1000.000	0.000
E17E	0.000	0.000	0.000	-1000.000	0.000	0.000	0.000	0.000	-1000.000	0.000
E17F	0.000	0.000	0.000	-999.000	0.000	0.000	0.000	0.000	-999.000	0.000
E17G	0.068	0.063	0.058	0.063	0.004	0.069	0.089	0.069	0.075	0.009
E17H	0.000	0.000	0.000	-999.000	0.000	0.000	0.000	0.000	-999.000	0.000
E17I	0.000	0.000	0.000	-999.000	0.000	0.000	0.000	0.000	-999.000	0.000
E17K	0.006	-0.002	-0.004	0.000	0.005	-0.004	0.005	0.002	0.001	0.004
E17L	-0.107	-0.113	-0.114	-0.111	0.003	-0.103	-0.093	-0.101	-0.099	0.005
E17M	0.000	0.000	0.000	-999.000	0.000	0.000	0.000	0.000	-999.000	0.000
E17N	0.060	0.056	0.058	0.058	0.001	0.062	0.080	0.061	0.068	0.009
E17P	-0.233	-0.251	-0.250	-0.245	0.008	-0.216	-0.239	-0.225	-0.227	0.009
E17Q	0.000	0.000	0.000	-999.000	0.000	0.000	0.000	0.000	-999.000	0.000
E17R	0.000	0.000	0.000	-999.000	0.000	0.000	0.000	0.000	-999.000	0.000
E17S	-0.129	-0.141	-0.137	-0.136	0.005	-0.115	-0.126	-0.117	-0.119	0.004
E17T	-0.100	-0.118	-0.105	-0.108	0.008	-0.117	-0.103	-0.108	-0.110	0.006
E17V	-0.157	-0.160	-0.166	-0.161	0.004	-0.142	-0.147	-0.139	-0.143	0.003
E17W	-0.084	-0.088	-0.086	-0.086	0.002	-0.072	-0.069	-0.076	-0.072	0.003
E17Y	0.000	0.000	0.000	-999.000	0.000	0.000	0.000	0.000	-999.000	0.000
E17*	-0.160	-0.171	-0.100	-0.144	0.031	-0.115	-0.146	-0.132	-0.131	0.013
N18A	-0.081	-0.082	-0.094	-0.086	0.006	-0.072	-0.075	-0.092	-0.080	0.009
N18C	-0.122	-0.161	-0.130	-0.138	0.017	-0.144	-0.121	-0.188	-0.151	0.028
N18D	0.000	0.000	0.000	-1000.000	0.000	0.000	0.000	0.000	-1000.000	0.000
N18E	-0.092	-0.095	-0.099	-0.095	0.003	-0.096	-0.090	-0.102	-0.096	0.005
N18F	-0.069	-0.072	-0.061	-0.067	0.005	-0.057	-0.061	-0.064	-0.061	0.003
N18G	0.026	0.023	0.023	0.024	0.002	0.022	0.038	0.027	0.029	0.007
N18H	0.000	0.000	0.000	-1000.000	0.000	0.000	0.000	0.000	-1000.000	0.000
N18I	0.000	0.000	0.000	-1000.000	0.000	0.000	0.000	0.000	-1000.000	0.000
N18K	-0.157	-0.160	-0.164	-0.160	0.003	-0.146	-0.154	-0.149	-0.149	0.003
N18L	-0.116	-0.111	-0.098	-0.108	0.007	-0.101	-0.085	-0.116	-0.101	0.012
N18M	0.019	0.011	0.009	0.013	0.004	0.007	0.023	0.009	0.013	0.007
N18N	0.000	0.000	0.000	-1000.000	0.000	0.000	0.000	0.000	-1000.000	0.000
N18P	0.000	0.000	0.000	-1000.000	0.000	0.000	0.000	0.000	-1000.000	0.000
N18Q	-0.187	-0.197	-0.193	-0.192	0.004	-0.166	-0.175	-0.169	-0.170	0.004
N18R	-0.020	-0.031	-0.033	-0.028	0.006	-0.033	-0.016	-0.035	-0.028	0.008
N18S	-0.154	-0.158	-0.176	-0.163	0.009	-0.145	-0.148	-0.170	-0.155	0.011
N18T	0.000	0.000	0.000	-1000.000	0.000	0.000	0.000	0.000	-1000.000	0.000
N18V	-0.179	-0.163	-0.175	-0.172	0.007	-0.159	-0.194	-0.248	-0.200	0.037
N18W	0.000	0.000	0.000	-999.000	0.000	0.000	0.000	0.000	-999.000	0.000
N18Y	0.000	0.000	0.000	-999.000	0.000	0.000	0.000	0.000	-999.000	0.000
N18*	-0.182	-0.183	-0.195	-0.187	0.006	-0.180	-0.182	-0.183	-0.182	0.001
A19A	0.000	0.000	0.000	-1000.000	0.000	0.000	0.000	0.000	-1000.000	0.000
A19C	0.053	0.048	0.041	0.047	0.005	0.040	0.058	0.042	0.047	0.008
A19D	0.000	0.000	0.000	-999.000	0.000	0.000	0.000	0.000	-999.000	0.000
A19E	0.038	0.034	0.032	0.035	0.002	0.028	0.047	0.028	0.034	0.009
A19F	-0.023	-0.023	-0.026	-0.024	0.001	-0.023	-0.022	-0.028	-0.024	0.003
A19G	0.013	0.012	0.010	0.011	0.001	0.007	0.021	0.013	0.014	0.006
A19H	0.000	0.000	0.000	-999.000	0.000	0.000	0.000	0.000	-999.000	0.000
A19I	-0.062	-0.076	-0.076	-0.071	0.006	-0.061	-0.061	-0.070	-0.064	0.004
A19K	-0.013	-0.010	-0.010	-0.011	0.001	-0.013	0.009	-0.009	-0.004	0.010
A19L	-0.168	-0.175	-0.168	-0.170	0.004	-0.148	-0.158	-0.159	-0.155	0.005
A19M	0.023	0.020	0.019	0.021	0.002	0.015	0.034	0.018	0.022	0.008
A19N	0.042	0.033	0.038	0.038	0.004	0.021	0.038	0.032	0.031	0.007
A19P	0.000	0.000	0.000	-999.000	0.000	0.000	0.000	0.000	-999.000	0.000
A19Q	0.000	0.000	0.000	-999.000	0.000	0.000	0.000	0.000	-999.000	0.000
A19R	0.007	0.006	0.009	0.007	0.001	-0.002	0.017	0.008	0.008	0.008
A19S	0.094	0.091	0.089	0.091	0.002	0.082	0.099	0.085	0.089	0.008
A19T	0.077	0.073	0.072	0.074	0.002	0.062	0.080	0.067	0.070	0.008
A19V	-0.058	-0.056	-0.076	-0.063	0.009	-0.069	-0.073	-0.065	-0.069	0.003
A19W	-0.130	-0.134	-0.140	-0.135	0.004	-0.126	-0.120	-0.128	-0.124	0.004
A19Y	0.008	0.003	-0.001	0.003	0.003	-0.002	0.009	-0.005	0.001	0.006
A19*	-0.095	-0.094	-0.099	-0.096	0.002	-0.081	-0.087	-0.087	-0.085	0.003
M20A	-0.144	-0.151	-0.149	-0.148	0.003	-0.144	-0.138	-0.154	-0.145	0.006
M20C	0.000	0.000	0.000	-1000.000	0.000	0.000	0.000	0.000	-1000.000	0.000
M20D	0.000	0.000	0.000	-999.000	0.000	0.000	0.000	0.000	-999.000	0.000
M20E	-0.095	-0.105	-0.103	-0.101	0.005	-0.109	-0.092	-0.112	-0.105	0.009
M20F	0.000	0.000	0.000	-999.000	0.000	0.000	0.000	0.000	-999.000	0.000
M20G	-0.135	-0.142	-0.139	-0.139	0.003	-0.140	-0.132	-0.141	-0.138	0.004
M20H	0.000	0.000	0.000	-1000.000	0.000	0.000	0.000	0.000	-1000.000	0.000
M20I	0.121	0.118	0.115	0.118	0.002	0.111	0.127	0.113	0.117	0.007
M20K	0.000	0.000	0.000	-999.000	0.000	0.000	0.000	0.000	-999.000	0.000
M20L	0.002	0.005	0.008	0.005	0.003	-0.001	0.014	0.010	0.008	0.007
M20M	0.000	0.000	0.000	-1000.000	0.000	0.000	0.000	0.000	-1000.000	0.000
M20N	-0.198	-0.166	-0.174	-0.179	0.013	-0.224	-0.133	-0.166	-0.174	0.038
M20P	0.000	0.000	0.000	-999.000	0.000	0.000	0.000	0.000	-999.000	0.000
M20Q	-0.096	-0.103	-0.107	-0.102	0.004	-0.092	-0.097	-0.112	-0.100	0.008
M20R	-0.175	-0.170	-0.174	-0.173	0.002	-0.167	-0.166	-0.182	-0.172	0.008
M20S	-0.059	-0.061	-0.067	-0.062	0.003	-0.065	-0.052	-0.067	-0.062	0.007
M20T	-0.018	-0.027	-0.035	-0.027	0.007	-0.028	-0.013	-0.038	-0.027	0.010
M20V	0.000	0.000	0.000	-999.000	0.000	0.000	0.000	0.000	-999.000	0.000
M20W	-0.087	-0.092	-0.102	-0.094	0.006	-0.080	-0.090	-0.076	-0.082	0.006
M20Y	-0.140	-0.150	-0.185	-0.158	0.019	-0.138	-0.154	-0.129	-0.140	0.010
M20*	-0.105	-0.111	-0.092	-0.103	0.008	-0.112	-0.077	-0.112	-0.100	0.017
P21A	0.000	0.000	0.000	-999.000	0.000	0.000	0.000	0.000	-999.000	0.000
P21C	0.000	0.000	0.000	-999.000	0.000	0.000	0.000	0.000	-999.000	0.000
P21D	-0.150	-0.153	-0.146	-0.150	0.003	-0.147	-0.135	-0.146	-0.143	0.005
P21E	0.000	0.000	0.000	-999.000	0.000	0.000	0.000	0.000	-999.000	0.000
P21F	0.000	0.000	0.000	-999.000	0.000	0.000	0.000	0.000	-999.000	0.000
P21G	-0.170	-0.176	-0.182	-0.176	0.005	-0.172	-0.158	-0.182	-0.170	0.010
P21H	-0.097	-0.099	-0.088	-0.095	0.005	-0.100	-0.083	-0.094	-0.092	0.007
P21I	0.000	0.000	0.000	-1000.000	0.000	0.000	0.000	0.000	-1000.000	0.000
P21K	-0.062	-0.069	-0.073	-0.068	0.005	-0.074	-0.056	-0.073	-0.068	0.008
P21L	-0.082	-0.086	-0.088	-0.085	0.002	-0.070	-0.074	-0.070	-0.071	0.002
P21M	-0.136	-0.154	-0.153	-0.148	0.008	-0.121	-0.141	-0.152	-0.138	0.013
P21N	-0.192	-0.204	-0.200	-0.199	0.005	-0.184	-0.176	-0.180	-0.180	0.003
P21P	0.000	0.000	0.000	-1000.000	0.000	0.000	0.000	0.000	-1000.000	0.000
P21Q	-0.363	-0.270	-0.278	-0.304	0.042	-0.300	-0.312	-0.298	-0.303	0.006
P21R	-0.168	-0.166	-0.159	-0.164	0.004	-0.154	-0.156	-0.163	-0.158	0.004
P21S	-0.155	-0.155	-0.154	-0.154	0.000	-0.135	-0.139	-0.156	-0.143	0.009
P21T	-0.150	-0.145	-0.167	-0.154	0.009	-0.154	-0.145	-0.145	-0.148	0.004
P21V	-0.175	-0.175	-0.176	-0.175	0.000	-0.157	-0.155	-0.173	-0.162	0.008
P21W	-0.298	-0.212	-0.131	-0.214	0.068	-0.244	-0.198	-0.234	-0.225	0.020
P21Y	-0.177	-0.180	-0.176	-0.178	0.002	-0.174	-0.178	-0.186	-0.179	0.005
P21*	-0.130	-0.131	-0.127	-0.129	0.002	-0.148	-0.133	-0.129	-0.136	0.008
W22A	-0.148	-0.120	-0.115	-0.128	0.015	-0.134	-0.106	-0.117	-0.119	0.012
W22C	0.000	0.000	0.000	-999.000	0.000	0.000	0.000	0.000	-999.000	0.000
W22D	0.000	0.000	0.000	-999.000	0.000	0.000	0.000	0.000	-999.000	0.000
W22E	0.000	0.000	0.000	-999.000	0.000	0.000	0.000	0.000	-999.000	0.000
W22F	-0.269	-0.132	-0.122	-0.174	0.067	-0.145	-0.146	-0.174	-0.155	0.014
W22G	-0.198	-0.187	-0.208	-0.198	0.009	-0.180	-0.224	-0.199	-0.201	0.018
W22H	-0.171	-0.130	-0.166	-0.156	0.018	-0.123	-0.120	-0.135	-0.126	0.007
W22I	0.000	0.000	0.000	-999.000	0.000	0.000	0.000	0.000	-999.000	0.000
W22K	0.000	0.000	0.000	-999.000	0.000	0.000	0.000	0.000	-999.000	0.000
W22L	-0.060	-0.066	-0.075	-0.067	0.006	-0.078	-0.070	-0.101	-0.083	0.013
W22M	-0.130	-0.142	-0.275	-0.182	0.066	-0.142	-0.078	-0.170	-0.130	0.039
W22N	-0.071	-0.075	-0.067	-0.071	0.004	-0.073	-0.065	-0.091	-0.076	0.011
W22P	-0.184	-0.198	-0.188	-0.190	0.006	-0.180	-0.180	-0.187	-0.182	0.003
W22Q	0.000	0.000	0.000	-999.000	0.000	0.000	0.000	0.000	-999.000	0.000
W22R	-0.112	-0.111	-0.122	-0.115	0.005	-0.106	-0.111	-0.136	-0.118	0.013
W22S	0.000	0.000	0.000	-999.000	0.000	0.000	0.000	0.000	-999.000	0.000
W22T	-0.133	-0.142	-0.137	-0.137	0.004	-0.137	-0.131	-0.136	-0.135	0.003
W22V	0.000	0.000	0.000	-999.000	0.000	0.000	0.000	0.000	-999.000	0.000
W22W	0.000	0.000	0.000	-1000.000	0.000	0.000	0.000	0.000	-1000.000	0.000
W22Y	0.000	0.000	0.000	-999.000	0.000	0.000	0.000	0.000	-999.000	0.000
W22*	0.000	0.000	0.000	-1000.000	0.000	0.000	0.000	0.000	-1000.000	0.000
N23A	-0.063	-0.081	-0.062	-0.069	0.009	-0.070	-0.102	-0.068	-0.080	0.015
N23C	0.000	0.000	0.000	-999.000	0.000	0.000	0.000	0.000	-999.000	0.000
N23D	0.000	0.000	0.000	-1000.000	0.000	0.000	0.000	0.000	-1000.000	0.000
N23E	0.030	0.017	0.019	0.022	0.006	0.015	0.033	0.014	0.021	0.009
N23F	0.021	0.015	0.012	0.016	0.004	0.012	0.028	0.015	0.018	0.007
N23G	-0.140	-0.148	-0.169	-0.152	0.012	-0.129	-0.138	-0.141	-0.136	0.005
N23H	0.000	0.000	0.000	-1000.000	0.000	0.000	0.000	0.000	-1000.000	0.000
N23I	-0.015	-0.016	-0.016	-0.016	0.001	-0.038	-0.005	-0.017	-0.020	0.014
N23K	-0.012	-0.021	-0.025	-0.020	0.005	-0.018	-0.006	-0.019	-0.014	0.006
N23L	-0.066	-0.076	-0.079	-0.074	0.006	-0.090	-0.077	-0.086	-0.084	0.005
N23M	-0.072	-0.083	-0.090	-0.082	0.007	-0.083	-0.075	-0.084	-0.080	0.004
N23N	0.000	0.000	0.000	-1000.000	0.000	0.000	0.000	0.000	-1000.000	0.000
N23P	-0.115	-0.117	-0.109	-0.114	0.003	-0.112	-0.109	-0.107	-0.109	0.002
N23Q	0.000	0.000	0.000	-999.000	0.000	0.000	0.000	0.000	-999.000	0.000
N23R	-0.011	-0.016	-0.021	-0.016	0.004	-0.016	-0.012	-0.022	-0.017	0.004
N23S	0.054	0.046	0.042	0.047	0.005	0.037	0.049	0.042	0.043	0.005
N23T	0.019	0.013	0.011	0.015	0.003	0.007	0.016	0.013	0.012	0.004
N23V	0.032	0.026	0.025	0.027	0.003	0.016	0.040	0.021	0.026	0.010
N23W	-0.057	-0.049	-0.075	-0.060	0.011	-0.039	-0.057	-0.054	-0.050	0.008
N23Y	0.000	0.000	0.000	-1000.000	0.000	0.000	0.000	0.000	-1000.000	0.000
N23*	0.000	0.000	0.000	-999.000	0.000	0.000	0.000	0.000	-999.000	0.000
L24A	-0.069	-0.077	-0.077	-0.074	0.004	-0.082	-0.070	-0.080	-0.077	0.005
L24C	0.000	0.000	0.000	-999.000	0.000	0.000	0.000	0.000	-999.000	0.000
L24D	0.000	0.000	0.000	-999.000	0.000	0.000	0.000	0.000	-999.000	0.000
L24E	0.000	0.000	0.000	-999.000	0.000	0.000	0.000	0.000	-999.000	0.000
L24F	0.000	0.000	0.000	-999.000	0.000	0.000	0.000	0.000	-999.000	0.000
L24G	-0.070	-0.076	-0.074	-0.073	0.002	-0.076	-0.063	-0.081	-0.073	0.008
L24H	-0.085	-0.075	-0.107	-0.089	0.013	-0.088	-0.086	-0.104	-0.093	0.008
L24I	0.000	0.000	0.000	-999.000	0.000	0.000	0.000	0.000	-999.000	0.000
L24K	-0.097	-0.091	-0.098	-0.095	0.003	-0.098	-0.084	-0.102	-0.095	0.008
L24L	0.000	0.000	0.000	-1000.000	0.000	0.000	0.000	0.000	-1000.000	0.000
L24M	0.089	0.084	0.085	0.086	0.002	0.078	0.097	0.085	0.087	0.008
L24N	-0.141	-0.150	-0.155	-0.149	0.006	-0.144	-0.146	-0.157	-0.149	0.006
L24P	-0.271	-0.264	-0.280	-0.272	0.007	-0.310	-0.143	-0.337	-0.264	0.086
L24Q	0.000	0.000	0.000	-999.000	0.000	0.000	0.000	0.000	-999.000	0.000
L24R	-0.104	-0.111	-0.105	-0.107	0.003	-0.112	-0.098	-0.106	-0.105	0.006
L24S	-0.094	-0.094	-0.088	-0.092	0.003	-0.092	-0.084	-0.101	-0.092	0.007
L24T	0.000	0.000	0.000	-999.000	0.000	0.000	0.000	0.000	-999.000	0.000
L24V	0.042	0.046	0.048	0.045	0.003	0.042	0.056	0.060	0.053	0.008
L24W	0.000	0.000	0.000	-999.000	0.000	0.000	0.000	0.000	-999.000	0.000
L24Y	0.000	0.000	0.000	-1000.000	0.000	0.000	0.000	0.000	-1000.000	0.000
L24*	-0.200	-0.208	-0.196	-0.201	0.005	-0.179	-0.185	-0.188	-0.184	0.004
P25A	-0.085	-0.089	-0.095	-0.090	0.004	-0.083	-0.082	-0.075	-0.080	0.003
P25C	0.000	0.000	0.000	-999.000	0.000	0.000	0.000	0.000	-999.000	0.000
P25D	-0.098	-0.127	-0.108	-0.111	0.012	-0.142	-0.106	-0.136	-0.128	0.016
P25E	0.000	0.000	0.000	-999.000	0.000	0.000	0.000	0.000	-999.000	0.000
P25F	0.000	0.000	0.000	-1000.000	0.000	0.000	0.000	0.000	-1000.000	0.000
P25G	-0.179	-0.189	-0.202	-0.190	0.010	-0.184	-0.180	-0.163	-0.176	0.009
P25H	0.000	0.000	0.000	-999.000	0.000	0.000	0.000	0.000	-999.000	0.000
P25I	0.000	0.000	0.000	-999.000	0.000	0.000	0.000	0.000	-999.000	0.000
P25K	0.031	0.023	0.025	0.026	0.003	0.006	0.026	0.011	0.015	0.008
P25L	-0.076	-0.086	-0.084	-0.082	0.004	-0.075	-0.058	-0.081	-0.071	0.010
P25M	-0.097	-0.088	-0.101	-0.095	0.005	-0.098	-0.080	-0.109	-0.096	0.012
P25N	0.000	0.000	0.000	-999.000	0.000	0.000	0.000	0.000	-999.000	0.000
P25P	0.000	0.000	0.000	-1000.000	0.000	0.000	0.000	0.000	-1000.000	0.000
P25Q	-0.012	-0.026	-0.025	-0.021	0.007	-0.021	-0.016	-0.040	-0.026	0.010
P25R	-0.022	-0.029	-0.032	-0.028	0.004	-0.034	-0.024	-0.035	-0.031	0.005
P25S	-0.087	-0.093	-0.093	-0.091	0.002	-0.098	-0.088	-0.092	-0.093	0.004
P25T	-0.006	-0.022	-0.023	-0.017	0.008	-0.029	-0.011	-0.020	-0.020	0.007
P25V	-0.114	-0.117	-0.123	-0.118	0.004	-0.120	-0.078	-0.097	-0.098	0.017
P25W	-0.127	-0.136	-0.139	-0.134	0.005	-0.126	-0.119	-0.134	-0.126	0.006
P25Y	0.000	0.000	0.000	-1000.000	0.000	0.000	0.000	0.000	-1000.000	0.000
P25*	-0.094	-0.109	-0.091	-0.098	0.008	-0.107	-0.082	-0.093	-0.094	0.010
A26A	0.000	0.000	0.000	-1000.000	0.000	0.000	0.000	0.000	-1000.000	0.000
A26C	-0.046	-0.059	-0.069	-0.058	0.009	-0.055	-0.054	-0.042	-0.050	0.005
A26D	-0.106	-0.111	-0.114	-0.110	0.003	-0.131	-0.137	-0.120	-0.129	0.007
A26E	-0.032	-0.038	-0.037	-0.036	0.003	-0.044	-0.029	-0.042	-0.038	0.007
A26F	0.000	0.000	0.000	-1000.000	0.000	0.000	0.000	0.000	-1000.000	0.000
A26G	0.004	-0.003	-0.002	-0.001	0.003	-0.014	-0.003	-0.011	-0.009	0.004
A26H	0.000	0.000	0.000	-999.000	0.000	0.000	0.000	0.000	-999.000	0.000
A26I	0.000	0.000	0.000	-999.000	0.000	0.000	0.000	0.000	-999.000	0.000
A26K	0.000	0.000	0.000	-1000.000	0.000	0.000	0.000	0.000	-1000.000	0.000
A26L	-0.049	-0.056	-0.061	-0.055	0.005	-0.067	-0.052	-0.059	-0.059	0.006
A26M	-0.092	-0.101	-0.099	-0.098	0.004	-0.097	-0.100	-0.100	-0.099	0.002
A26N	0.000	0.000	0.000	-999.000	0.000	0.000	0.000	0.000	-999.000	0.000
A26P	0.000	0.000	0.000	-999.000	0.000	0.000	0.000	0.000	-999.000	0.000
A26Q	-0.039	-0.053	-0.049	-0.047	0.006	-0.050	-0.041	-0.046	-0.046	0.004
A26R	-0.083	-0.090	-0.090	-0.088	0.003	-0.088	-0.076	-0.087	-0.084	0.006
A26S	-0.102	-0.106	-0.106	-0.105	0.002	-0.110	-0.104	-0.104	-0.106	0.003
A26T	-0.061	-0.076	-0.073	-0.070	0.007	-0.067	-0.059	-0.068	-0.064	0.004
A26V	-0.246	-0.254	-0.246	-0.249	0.004	-0.219	-0.239	-0.240	-0.233	0.010
A26W	0.000	0.000	0.000	-999.000	0.000	0.000	0.000	0.000	-999.000	0.000
A26Y	-0.136	-0.143	-0.158	-0.146	0.009	-0.130	-0.151	-0.135	-0.139	0.009
A26*	-0.187	-0.193	-0.183	-0.188	0.004	-0.183	-0.198	-0.186	-0.189	0.007
D27A	-0.071	-0.060	-0.059	-0.063	0.005	-0.057	-0.040	-0.059	-0.052	0.009
D27C	-0.193	-0.202	-0.215	-0.203	0.009	-0.187	-0.186	-0.180	-0.185	0.003
D27D	0.000	0.000	0.000	-1000.000	0.000	0.000	0.000	0.000	-1000.000	0.000
D27E	-0.568	-0.351	-0.373	-0.431	0.098	-0.358	-0.310	-0.385	-0.351	0.031
D27F	-0.135	-0.145	-0.146	-0.142	0.005	-0.132	-0.125	-0.139	-0.132	0.006
D27G	-0.149	-0.135	-0.144	-0.143	0.006	-0.137	-0.137	-0.137	-0.137	0.000
D27H	-0.128	-0.144	-0.158	-0.144	0.012	-0.131	-0.121	-0.132	-0.128	0.005
D27I	0.000	0.000	0.000	-999.000	0.000	0.000	0.000	0.000	-999.000	0.000
D27K	-0.154	-0.165	-0.159	-0.159	0.004	-0.157	-0.156	-0.175	-0.163	0.009
D27L	-0.066	-0.068	-0.068	-0.067	0.001	-0.068	-0.058	-0.071	-0.066	0.006
D27M	-0.090	-0.092	-0.101	-0.094	0.005	-0.101	-0.092	-0.106	-0.100	0.006
D27N	-0.126	-0.129	-0.135	-0.130	0.004	-0.131	-0.133	-0.135	-0.133	0.002
D27P	-0.153	-0.159	-0.167	-0.160	0.005	-0.145	-0.141	-0.165	-0.150	0.010
D27Q	-0.174	-0.168	-0.177	-0.173	0.004	-0.169	-0.160	-0.177	-0.169	0.007
D27R	-0.177	-0.168	-0.171	-0.172	0.003	-0.171	-0.162	-0.184	-0.172	0.009
D27S	-0.190	-0.194	-0.204	-0.196	0.006	-0.180	-0.192	-0.189	-0.187	0.005
D27T	-0.068	-0.077	-0.074	-0.073	0.004	-0.076	-0.066	-0.075	-0.072	0.005
D27V	-0.135	-0.129	-0.142	-0.135	0.005	-0.143	-0.134	-0.145	-0.141	0.005
D27W	-0.102	-0.110	-0.103	-0.105	0.004	-0.100	-0.101	-0.115	-0.106	0.007
D27Y	0.000	0.000	0.000	-999.000	0.000	0.000	0.000	0.000	-999.000	0.000
D27*	-0.073	-0.110	-0.111	-0.098	0.017	-0.094	-0.110	-0.091	-0.098	0.008
L28A	0.000	0.000	0.000	-999.000	0.000	0.000	0.000	0.000	-999.000	0.000
L28C	-0.068	-0.070	-0.074	-0.071	0.002	-0.057	-0.046	-0.068	-0.057	0.009
L28D	0.000	0.000	0.000	-999.000	0.000	0.000	0.000	0.000	-999.000	0.000
L28E	-0.133	-0.153	-0.147	-0.144	0.008	-0.145	-0.136	-0.147	-0.143	0.005
L28F	-0.088	-0.086	-0.094	-0.089	0.003	-0.083	-0.097	-0.088	-0.089	0.006
L28G	-0.055	-0.061	-0.061	-0.059	0.003	-0.060	-0.049	-0.058	-0.056	0.005
L28H	0.000	0.000	0.000	-1000.000	0.000	0.000	0.000	0.000	-1000.000	0.000
L28I	0.000	0.000	0.000	-1000.000	0.000	0.000	0.000	0.000	-1000.000	0.000
L28K	0.000	0.000	0.000	-999.000	0.000	0.000	0.000	0.000	-999.000	0.000
L28L	0.000	0.000	0.000	-1000.000	0.000	0.000	0.000	0.000	-1000.000	0.000
L28M	0.018	0.011	0.011	0.014	0.003	0.006	0.011	0.012	0.010	0.002
L28N	-0.130	-0.147	-0.134	-0.137	0.007	-0.128	-0.127	-0.142	-0.132	0.007
L28P	0.000	0.000	0.000	-999.000	0.000	0.000	0.000	0.000	-999.000	0.000
L28Q	-0.108	-0.119	-0.122	-0.116	0.006	-0.120	-0.119	-0.118	-0.119	0.001
L28R	-0.038	-0.055	-0.053	-0.048	0.008	-0.038	-0.033	-0.050	-0.040	0.007
L28S	-0.174	-0.171	-0.194	-0.180	0.010	-0.169	-0.195	-0.172	-0.179	0.011
L28T	-0.102	-0.100	-0.101	-0.101	0.001	-0.116	-0.089	-0.131	-0.112	0.017
L28V	-0.198	-0.231	-0.219	-0.216	0.014	-0.234	-0.219	-0.244	-0.232	0.010
L28W	-0.059	-0.063	-0.066	-0.062	0.003	-0.064	-0.051	-0.071	-0.062	0.008
L28Y	-0.086	-0.089	-0.106	-0.094	0.009	-0.093	-0.095	-0.082	-0.090	0.006
L28*	-0.040	-0.045	-0.042	-0.042	0.002	-0.051	-0.036	-0.054	-0.047	0.008
A29A	0.000	0.000	0.000	-1000.000	0.000	0.000	0.000	0.000	-1000.000	0.000
A29C	0.000	0.000	0.000	-999.000	0.000	0.000	0.000	0.000	-999.000	0.000
A29D	0.000	0.000	0.000	-999.000	0.000	0.000	0.000	0.000	-999.000	0.000
A29E	0.042	0.034	0.039	0.038	0.003	0.025	0.057	0.031	0.038	0.014
A29F	-0.173	-0.195	-0.186	-0.185	0.009	-0.165	-0.177	-0.163	-0.168	0.006
A29G	-0.104	-0.113	-0.112	-0.110	0.004	-0.115	-0.112	-0.113	-0.113	0.001
A29H	-0.012	-0.015	-0.016	-0.015	0.002	-0.022	-0.007	-0.022	-0.017	0.007
A29I	0.000	0.000	0.000	-999.000	0.000	0.000	0.000	0.000	-999.000	0.000
A29K	0.000	0.000	0.000	-999.000	0.000	0.000	0.000	0.000	-999.000	0.000
A29L	-0.012	-0.021	-0.022	-0.018	0.005	-0.022	-0.010	-0.018	-0.017	0.005
A29M	-0.109	-0.111	-0.111	-0.110	0.001	-0.113	-0.108	-0.112	-0.111	0.002
A29N	-0.073	-0.079	-0.078	-0.077	0.002	-0.082	-0.075	-0.080	-0.079	0.003
A29P	-0.311	-0.256	-0.253	-0.273	0.026	-0.251	-0.275	-0.285	-0.270	0.014
A29Q	-0.108	-0.105	-0.116	-0.110	0.004	-0.094	-0.094	-0.092	-0.093	0.001
A29R	-0.024	-0.023	-0.029	-0.025	0.003	-0.040	-0.026	-0.040	-0.036	0.007
A29S	0.057	0.052	0.059	0.056	0.003	0.043	0.058	0.054	0.052	0.006
A29T	-0.028	-0.035	-0.034	-0.032	0.003	-0.040	-0.023	-0.037	-0.033	0.007
A29V	-0.154	-0.159	-0.158	-0.157	0.002	-0.140	-0.144	-0.147	-0.144	0.003
A29W	0.000	0.000	0.000	-1000.000	0.000	0.000	0.000	0.000	-1000.000	0.000
A29Y	-0.178	-0.184	-0.178	-0.180	0.003	-0.168	-0.179	-0.161	-0.169	0.007
A29*	0.000	0.000	0.000	-999.000	0.000	0.000	0.000	0.000	-999.000	0.000
W30A	-0.147	-0.110	-0.131	-0.129	0.015	-0.120	-0.115	-0.139	-0.125	0.010
W30C	0.000	0.000	0.000	-1000.000	0.000	0.000	0.000	0.000	-1000.000	0.000
W30D	-0.113	-0.115	-0.113	-0.114	0.001	-0.114	-0.099	-0.104	-0.106	0.006
W30E	0.000	0.000	0.000	-999.000	0.000	0.000	0.000	0.000	-999.000	0.000
W30F	-0.067	-0.095	-0.087	-0.083	0.012	-0.073	-0.077	-0.080	-0.077	0.003
W30G	-0.156	-0.170	-0.159	-0.162	0.006	-0.165	-0.165	-0.178	-0.169	0.006
W30H	-0.134	-0.144	-0.131	-0.136	0.006	-0.126	-0.113	-0.137	-0.125	0.010
W30I	-0.222	-0.228	-0.248	-0.232	0.011	-0.209	-0.221	-0.212	-0.214	0.005
W30K	0.000	0.000	0.000	-999.000	0.000	0.000	0.000	0.000	-999.000	0.000
W30L	-0.106	-0.118	-0.132	-0.119	0.011	-0.114	-0.117	-0.128	-0.119	0.006
W30M	0.000	0.000	0.000	-999.000	0.000	0.000	0.000	0.000	-999.000	0.000
W30N	-0.104	-0.111	-0.109	-0.108	0.003	-0.102	-0.089	-0.108	-0.100	0.008
W30P	-0.084	-0.092	-0.088	-0.088	0.003	-0.093	-0.081	-0.097	-0.090	0.007
W30Q	-0.152	-0.156	-0.157	-0.155	0.002	-0.147	-0.144	-0.153	-0.148	0.004
W30R	-0.227	-0.247	-0.242	-0.239	0.008	-0.219	-0.234	-0.231	-0.228	0.006
W30S	-0.166	-0.187	-0.178	-0.177	0.008	-0.163	-0.165	-0.157	-0.162	0.003
W30T	-0.192	-0.200	-0.201	-0.198	0.004	-0.165	-0.188	-0.195	-0.182	0.013
W30V	0.000	0.000	0.000	-999.000	0.000	0.000	0.000	0.000	-999.000	0.000
W30W	0.000	0.000	0.000	-1000.000	0.000	0.000	0.000	0.000	-1000.000	0.000
W30Y	-0.161	-0.168	-0.165	-0.165	0.003	-0.159	-0.172	-0.162	-0.165	0.006
W30*	0.000	0.000	0.000	-1000.000	0.000	0.000	0.000	0.000	-1000.000	0.000
F31A	-0.039	-0.046	-0.052	-0.046	0.006	-0.063	-0.046	-0.055	-0.055	0.007
F31C	0.000	0.000	0.000	-999.000	0.000	0.000	0.000	0.000	-999.000	0.000
F31D	0.000	0.000	0.000	-999.000	0.000	0.000	0.000	0.000	-999.000	0.000
F31E	-0.247	-0.241	-0.235	-0.241	0.005	-0.224	-0.248	-0.245	-0.239	0.010
F31F	0.000	0.000	0.000	-1000.000	0.000	0.000	0.000	0.000	-1000.000	0.000
F31G	-0.087	-0.100	-0.093	-0.093	0.006	-0.098	-0.084	-0.101	-0.094	0.008
F31H	-0.183	-0.212	-0.182	-0.192	0.014	-0.188	-0.183	-0.154	-0.175	0.015
F31I	-0.132	-0.123	-0.148	-0.134	0.011	-0.160	-0.144	-0.146	-0.150	0.007
F31K	-0.096	-0.091	-0.099	-0.095	0.003	-0.106	-0.091	-0.095	-0.097	0.006
F31L	-0.086	-0.091	-0.092	-0.090	0.003	-0.093	-0.079	-0.089	-0.087	0.006
F31M	-0.137	-0.143	-0.147	-0.142	0.004	-0.132	-0.123	-0.145	-0.133	0.009
F31N	0.000	0.000	0.000	-999.000	0.000	0.000	0.000	0.000	-999.000	0.000
F31P	-0.200	-0.199	-0.204	-0.201	0.002	-0.182	-0.196	-0.188	-0.188	0.006
F31Q	-0.204	-0.202	-0.199	-0.201	0.002	-0.200	-0.207	-0.199	-0.202	0.004
F31R	-0.187	-0.198	-0.200	-0.195	0.006	-0.182	-0.185	-0.181	-0.183	0.002
F31S	-0.128	-0.129	-0.127	-0.128	0.001	-0.124	-0.121	-0.136	-0.127	0.006
F31T	-0.084	-0.090	-0.089	-0.088	0.003	-0.083	-0.096	-0.133	-0.104	0.021
F31V	-0.074	-0.070	-0.067	-0.070	0.003	-0.081	-0.063	-0.094	-0.079	0.012
F31W	-0.058	-0.063	-0.066	-0.062	0.003	-0.067	-0.059	-0.068	-0.065	0.004
F31Y	-0.115	-0.113	-0.130	-0.119	0.008	-0.109	-0.096	-0.132	-0.112	0.015
F31*	-0.140	-0.139	-0.140	-0.140	0.000	-0.136	-0.136	-0.130	-0.134	0.003
K32A	0.000	0.000	0.000	-999.000	0.000	0.000	0.000	0.000	-999.000	0.000
K32C	0.000	0.000	0.000	-1000.000	0.000	0.000	0.000	0.000	-1000.000	0.000
K32D	-0.125	-0.146	-0.168	-0.146	0.018	-0.116	-0.150	-0.130	-0.132	0.014
K32E	-0.169	-0.166	-0.172	-0.169	0.002	-0.164	-0.160	-0.180	-0.168	0.008
K32F	0.000	0.000	0.000	-999.000	0.000	0.000	0.000	0.000	-999.000	0.000
K32G	-0.148	-0.150	-0.167	-0.155	0.009	-0.141	-0.146	-0.160	-0.149	0.008
K32H	0.000	0.000	0.000	-1000.000	0.000	0.000	0.000	0.000	-1000.000	0.000
K32I	-0.060	-0.049	-0.059	-0.056	0.005	-0.059	-0.045	-0.071	-0.058	0.010
K32K	0.000	0.000	0.000	-1000.000	0.000	0.000	0.000	0.000	-1000.000	0.000
K32L	-0.048	-0.064	-0.071	-0.061	0.010	-0.064	-0.069	-0.065	-0.066	0.002
K32M	-0.052	-0.062	-0.059	-0.058	0.004	-0.058	-0.039	-0.058	-0.052	0.009
K32N	0.000	0.000	0.000	-1000.000	0.000	0.000	0.000	0.000	-1000.000	0.000
K32P	0.000	0.000	0.000	-999.000	0.000	0.000	0.000	0.000	-999.000	0.000
K32Q	0.000	0.000	0.000	-1000.000	0.000	0.000	0.000	0.000	-1000.000	0.000
K32R	-0.035	-0.038	-0.039	-0.037	0.002	-0.044	-0.033	-0.041	-0.039	0.005
K32S	-0.153	-0.151	-0.144	-0.149	0.004	-0.141	-0.122	-0.148	-0.137	0.011
K32T	-0.174	-0.178	-0.179	-0.177	0.002	-0.159	-0.163	-0.158	-0.160	0.002
K32V	-0.113	-0.128	-0.141	-0.127	0.011	-0.119	-0.137	-0.105	-0.120	0.013
K32W	-0.074	-0.082	-0.092	-0.083	0.007	-0.096	-0.080	-0.106	-0.094	0.011
K32Y	0.000	0.000	0.000	-1000.000	0.000	0.000	0.000	0.000	-1000.000	0.000
K32*	-0.053	-0.060	-0.063	-0.059	0.004	-0.063	-0.054	-0.063	-0.060	0.005
R33A	0.090	0.087	0.085	0.088	0.002	0.076	0.093	0.081	0.084	0.007
R33C	-0.032	-0.026	-0.014	-0.024	0.008	-0.107	-0.022	-0.024	-0.051	0.039
R33D	-0.006	-0.013	-0.011	-0.010	0.003	-0.015	-0.024	-0.024	-0.021	0.004
R33E	-0.122	-0.122	-0.128	-0.124	0.003	-0.121	-0.119	-0.118	-0.119	0.001
R33F	-0.004	-0.008	-0.008	-0.007	0.002	-0.014	-0.008	-0.010	-0.011	0.003
R33G	-0.084	-0.092	-0.091	-0.089	0.004	-0.095	-0.092	-0.087	-0.091	0.003
R33H	0.000	0.000	0.000	-1000.000	0.000	0.000	0.000	0.000	-1000.000	0.000
R33I	-0.019	-0.025	-0.025	-0.023	0.003	-0.031	-0.016	-0.024	-0.023	0.006
R33K	0.034	0.030	0.033	0.032	0.002	0.030	0.036	0.035	0.034	0.002
R33L	-0.020	-0.021	-0.022	-0.021	0.001	-0.028	-0.014	-0.027	-0.023	0.006
R33M	0.076	0.074	0.070	0.074	0.002	0.064	0.082	0.064	0.070	0.009
R33N	0.000	0.000	0.000	-999.000	0.000	0.000	0.000	0.000	-999.000	0.000
R33P	-0.131	-0.125	-0.123	-0.127	0.004	-0.118	-0.112	-0.135	-0.121	0.010
R33Q	0.057	0.053	0.056	0.056	0.002	0.044	0.067	0.044	0.052	0.011
R33R	0.000	0.000	0.000	-1000.000	0.000	0.000	0.000	0.000	-1000.000	0.000
R33S	0.024	0.020	0.020	0.021	0.002	0.011	0.018	0.012	0.014	0.003
R33T	0.031	0.025	0.028	0.028	0.003	0.021	0.029	0.029	0.026	0.004
R33V	0.020	0.017	0.017	0.018	0.001	0.011	0.025	0.012	0.016	0.006
R33W	-0.029	-0.037	-0.038	-0.035	0.004	-0.039	-0.030	-0.038	-0.036	0.004
R33Y	0.041	0.043	0.036	0.040	0.003	0.036	0.054	0.038	0.043	0.008
R33*	-0.059	-0.062	-0.060	-0.060	0.001	-0.065	-0.040	-0.064	-0.056	0.012
N34A	-0.061	-0.077	-0.071	-0.070	0.007	-0.070	-0.074	-0.070	-0.072	0.002
N34C	0.060	0.048	0.048	0.052	0.006	0.044	0.057	0.045	0.049	0.006
N34D	-0.071	-0.092	-0.091	-0.085	0.010	-0.090	-0.085	-0.107	-0.094	0.010
N34E	-0.116	-0.113	-0.112	-0.114	0.002	-0.110	-0.095	-0.114	-0.106	0.008
N34F	0.000	0.000	0.000	-999.000	0.000	0.000	0.000	0.000	-999.000	0.000
N34G	-0.122	-0.125	-0.130	-0.125	0.003	-0.128	-0.122	-0.131	-0.127	0.004
N34H	0.128	0.127	0.125	0.127	0.001	0.116	0.142	0.118	0.125	0.012
N34I	-0.160	-0.151	-0.157	-0.156	0.004	-0.195	-0.165	-0.181	-0.181	0.012
N34K	0.041	0.034	0.035	0.037	0.003	0.030	0.043	0.032	0.035	0.006
N34L	-0.070	-0.073	-0.073	-0.072	0.001	-0.070	-0.079	-0.078	-0.076	0.004
N34M	-0.073	-0.077	-0.075	-0.075	0.001	-0.064	-0.066	-0.060	-0.063	0.002
N34N	0.000	0.000	0.000	-1000.000	0.000	0.000	0.000	0.000	-1000.000	0.000
N34P	0.000	0.000	0.000	-999.000	0.000	0.000	0.000	0.000	-999.000	0.000
N34Q	-0.030	-0.031	-0.037	-0.033	0.003	-0.023	-0.022	-0.012	-0.019	0.005
N34R	-0.034	-0.040	-0.042	-0.039	0.004	-0.038	-0.025	-0.036	-0.033	0.006
N34S	-0.070	-0.068	-0.073	-0.070	0.002	-0.075	-0.069	-0.077	-0.074	0.003
N34T	0.000	0.000	0.000	-999.000	0.000	0.000	0.000	0.000	-999.000	0.000
N34V	0.004	-0.004	-0.003	-0.001	0.004	-0.008	0.002	-0.006	-0.004	0.004
N34W	0.071	0.066	0.063	0.067	0.003	0.059	0.078	0.060	0.066	0.009
N34Y	0.000	0.000	0.000	-1000.000	0.000	0.000	0.000	0.000	-1000.000	0.000
N34*	-0.108	-0.103	-0.093	-0.101	0.006	-0.097	-0.106	-0.091	-0.098	0.006
T35A	-0.125	-0.136	-0.139	-0.133	0.006	-0.121	-0.123	-0.121	-0.121	0.001
T35C	-0.163	-0.190	-0.181	-0.178	0.011	-0.177	-0.188	-0.182	-0.182	0.005
T35D	-0.078	-0.070	-0.097	-0.082	0.011	-0.088	-0.080	-0.070	-0.079	0.007
T35E	-0.136	-0.147	-0.141	-0.141	0.004	-0.135	-0.128	-0.144	-0.136	0.007
T35F	0.000	0.000	0.000	-999.000	0.000	0.000	0.000	0.000	-999.000	0.000
T35G	-0.132	-0.129	-0.140	-0.133	0.005	-0.138	-0.130	-0.135	-0.135	0.003
T35H	-0.163	-0.170	-0.180	-0.171	0.007	-0.154	-0.170	-0.165	-0.163	0.007
T35I	0.000	0.000	0.000	-999.000	0.000	0.000	0.000	0.000	-999.000	0.000
T35K	-0.104	-0.113	-0.116	-0.111	0.005	-0.116	-0.104	-0.112	-0.111	0.005
T35L	-0.102	-0.106	-0.111	-0.106	0.004	-0.095	-0.098	-0.115	-0.103	0.009
T35M	-0.058	-0.058	-0.050	-0.056	0.004	-0.065	-0.050	-0.065	-0.060	0.007
T35N	0.000	0.000	0.000	-999.000	0.000	0.000	0.000	0.000	-999.000	0.000
T35P	0.000	0.000	0.000	-1000.000	0.000	0.000	0.000	0.000	-1000.000	0.000
T35Q	-0.138	-0.156	-0.120	-0.138	0.015	-0.137	-0.153	-0.150	-0.146	0.007
T35R	-0.059	-0.070	-0.062	-0.064	0.005	-0.065	-0.051	-0.075	-0.064	0.010
T35S	-0.269	-0.283	-0.283	-0.278	0.007	-0.248	-0.270	-0.274	-0.264	0.012
T35T	0.000	0.000	0.000	-1000.000	0.000	0.000	0.000	0.000	-1000.000	0.000
T35V	-0.099	-0.093	-0.100	-0.097	0.003	-0.079	-0.079	-0.096	-0.085	0.008
T35W	0.000	0.000	0.000	-999.000	0.000	0.000	0.000	0.000	-999.000	0.000
T35Y	0.000	0.000	0.000	-999.000	0.000	0.000	0.000	0.000	-999.000	0.000
T35*	0.000	0.000	0.000	-999.000	0.000	0.000	0.000	0.000	-999.000	0.000
L36A	-0.030	-0.037	-0.039	-0.036	0.004	-0.042	-0.033	-0.045	-0.040	0.005
L36C	0.000	0.000	0.000	-1000.000	0.000	0.000	0.000	0.000	-1000.000	0.000
L36D	-0.180	-0.174	-0.179	-0.178	0.003	-0.157	-0.170	-0.170	-0.166	0.006
L36E	0.000	0.000	0.000	-999.000	0.000	0.000	0.000	0.000	-999.000	0.000
L36F	-0.025	-0.071	0.048	-0.016	0.049	-0.030	-0.028	-0.009	-0.023	0.010
L36G	-0.140	-0.144	-0.146	-0.143	0.003	-0.140	-0.135	-0.143	-0.139	0.003
L36H	0.000	0.000	0.000	-999.000	0.000	0.000	0.000	0.000	-999.000	0.000
L36I	0.000	0.000	0.000	-999.000	0.000	0.000	0.000	0.000	-999.000	0.000
L36K	-0.041	-0.053	-0.051	-0.048	0.005	-0.054	-0.038	-0.049	-0.047	0.007
L36L	0.000	0.000	0.000	-1000.000	0.000	0.000	0.000	0.000	-1000.000	0.000
L36M	-0.054	-0.054	-0.058	-0.055	0.002	-0.062	-0.054	-0.058	-0.058	0.003
L36N	-0.040	-0.045	-0.046	-0.044	0.002	-0.046	-0.040	-0.051	-0.046	0.004
L36P	0.000	0.000	0.000	-999.000	0.000	0.000	0.000	0.000	-999.000	0.000
L36Q	-0.024	-0.029	-0.032	-0.028	0.003	-0.035	-0.023	-0.036	-0.031	0.006
L36R	-0.047	-0.055	-0.053	-0.052	0.003	-0.057	-0.044	-0.060	-0.054	0.007
L36S	-0.090	-0.095	-0.076	-0.087	0.008	-0.080	-0.082	-0.069	-0.077	0.006
L36T	0.000	0.000	0.000	-999.000	0.000	0.000	0.000	0.000	-999.000	0.000
L36V	-0.119	-0.120	-0.120	-0.120	0.001	-0.118	-0.122	-0.116	-0.119	0.002
L36W	-0.079	-0.079	-0.081	-0.080	0.001	-0.081	-0.071	-0.075	-0.076	0.004
L36Y	0.032	0.027	0.018	0.026	0.006	0.003	0.024	0.015	0.014	0.009
L36*	-0.119	-0.106	-0.128	-0.118	0.009	-0.136	-0.100	-0.127	-0.121	0.015
N37A	0.033	0.027	0.025	0.028	0.004	0.020	0.031	0.022	0.024	0.005
N37C	0.037	0.021	0.013	0.024	0.010	0.019	0.023	0.026	0.023	0.003
N37D	0.037	0.034	0.029	0.033	0.003	0.028	0.039	0.034	0.034	0.004
N37E	-0.042	-0.042	-0.043	-0.042	0.001	-0.047	-0.041	-0.046	-0.045	0.003
N37F	-0.099	-0.102	-0.104	-0.101	0.002	-0.110	-0.122	-0.090	-0.108	0.013
N37G	0.101	0.097	0.097	0.098	0.002	0.091	0.110	0.094	0.098	0.009
N37H	0.010	0.004	0.002	0.005	0.004	0.005	0.021	0.011	0.012	0.007
N37I	-0.110	-0.102	-0.109	-0.107	0.004	-0.086	-0.077	-0.116	-0.093	0.017
N37K	0.002	-0.003	-0.004	-0.002	0.002	-0.008	-0.002	-0.003	-0.005	0.003
N37L	-0.027	-0.032	-0.024	-0.027	0.003	-0.033	-0.032	-0.032	-0.032	0.001
N37M	-0.054	-0.096	-0.066	-0.072	0.018	-0.080	-0.073	-0.082	-0.078	0.004
N37N	0.000	0.000	0.000	-1000.000	0.000	0.000	0.000	0.000	-1000.000	0.000
N37P	-0.173	-0.179	-0.193	-0.181	0.009	-0.165	-0.170	-0.201	-0.178	0.016
N37Q	0.046	0.040	0.040	0.042	0.003	0.031	0.047	0.036	0.038	0.007
N37R	0.006	-0.013	-0.018	-0.009	0.010	-0.020	-0.007	-0.018	-0.015	0.006
N37S	0.015	0.008	0.005	0.009	0.004	-0.000	0.005	0.004	0.003	0.002
N37T	0.032	0.026	0.026	0.028	0.003	0.018	0.030	0.018	0.022	0.006
N37V	-0.149	-0.156	-0.161	-0.156	0.005	-0.155	-0.145	-0.166	-0.155	0.008
N37W	-0.178	-0.179	-0.183	-0.180	0.002	-0.157	-0.182	-0.164	-0.168	0.011
N37Y	0.069	0.061	0.059	0.063	0.004	0.052	0.068	0.055	0.058	0.007
N37*	-0.137	-0.140	-0.153	-0.143	0.007	-0.105	-0.130	-0.147	-0.127	0.017
K38A	0.000	0.000	0.000	-1000.000	0.000	0.000	0.000	0.000	-1000.000	0.000
K38C	0.000	0.000	0.000	-999.000	0.000	0.000	0.000	0.000	-999.000	0.000
K38D	-0.149	-0.151	-0.137	-0.146	0.006	-0.182	-0.151	-0.173	-0.168	0.013
K38E	-0.036	-0.051	-0.046	-0.044	0.006	-0.056	-0.038	-0.056	-0.050	0.009
K38F	-0.207	-0.202	-0.197	-0.202	0.004	-0.191	-0.201	-0.207	-0.200	0.007
K38G	-0.043	-0.060	-0.070	-0.058	0.011	-0.059	-0.038	-0.066	-0.054	0.012
K38H	-0.098	-0.111	-0.109	-0.106	0.006	-0.102	-0.095	-0.113	-0.103	0.007
K38I	0.000	0.000	0.000	-999.000	0.000	0.000	0.000	0.000	-999.000	0.000
K38K	0.000	0.000	0.000	-1000.000	0.000	0.000	0.000	0.000	-1000.000	0.000
K38L	-0.080	-0.111	-0.089	-0.093	0.013	-0.085	-0.099	-0.089	-0.091	0.006
K38M	-0.206	-0.226	-0.228	-0.220	0.010	-0.202	-0.220	-0.215	-0.212	0.008
K38N	0.000	0.000	0.000	-1000.000	0.000	0.000	0.000	0.000	-1000.000	0.000
K38P	-0.084	-0.087	-0.098	-0.090	0.006	-0.091	-0.081	-0.114	-0.095	0.014
K38Q	-0.222	-0.246	-0.241	-0.236	0.010	-0.210	-0.224	-0.207	-0.214	0.007
K38R	0.000	0.000	0.000	-999.000	0.000	0.000	0.000	0.000	-999.000	0.000
K38S	-0.133	-0.137	-0.141	-0.137	0.003	-0.124	-0.107	-0.163	-0.131	0.023
K38T	-0.197	-0.199	-0.203	-0.200	0.003	-0.178	-0.204	-0.187	-0.190	0.011
K38V	-0.082	-0.089	-0.095	-0.088	0.005	-0.098	-0.079	-0.093	-0.090	0.008
K38W	0.000	0.000	0.000	-1000.000	0.000	0.000	0.000	0.000	-1000.000	0.000
K38Y	-0.059	-0.062	-0.078	-0.066	0.008	-0.076	-0.054	-0.093	-0.074	0.016
K38*	-0.157	-0.162	-0.173	-0.164	0.007	-0.141	-0.176	-0.179	-0.165	0.017
P39A	0.000	0.000	0.000	-1000.000	0.000	0.000	0.000	0.000	-1000.000	0.000
P39C	0.000	0.000	0.000	-999.000	0.000	0.000	0.000	0.000	-999.000	0.000
P39D	0.000	0.000	0.000	-999.000	0.000	0.000	0.000	0.000	-999.000	0.000
P39E	-0.195	-0.228	-0.176	-0.200	0.022	-0.160	-0.191	-0.180	-0.177	0.013
P39F	-0.188	-0.179	-0.201	-0.189	0.009	-0.176	-0.185	-0.196	-0.186	0.008
P39G	-0.062	-0.054	-0.062	-0.059	0.004	-0.070	-0.045	-0.070	-0.062	0.011
P39H	-0.240	-0.240	-0.222	-0.234	0.009	-0.416	-0.231	-0.311	-0.320	0.076
P39I	-0.188	-0.192	-0.200	-0.193	0.005	-0.164	-0.175	-0.181	-0.173	0.007
P39K	-0.062	-0.064	-0.067	-0.064	0.002	-0.072	-0.054	-0.063	-0.063	0.007
P39L	-0.131	-0.149	-0.169	-0.150	0.015	-0.154	-0.141	-0.164	-0.153	0.010
P39M	0.000	0.000	0.000	-999.000	0.000	0.000	0.000	0.000	-999.000	0.000
P39N	-0.107	-0.107	-0.111	-0.108	0.002	-0.102	-0.098	-0.124	-0.108	0.012
P39P	0.000	0.000	0.000	-1000.000	0.000	0.000	0.000	0.000	-1000.000	0.000
P39Q	-0.190	-0.204	-0.202	-0.199	0.006	-0.188	-0.197	-0.187	-0.191	0.005
P39R	-0.227	-0.231	-0.225	-0.227	0.002	-0.213	-0.222	-0.230	-0.222	0.007
P39S	-0.214	-0.225	-0.216	-0.218	0.005	-0.193	-0.206	-0.214	-0.204	0.009
P39T	-0.263	-0.236	-0.275	-0.258	0.016	-0.252	-0.332	-0.276	-0.286	0.034
P39V	0.000	0.000	0.000	-999.000	0.000	0.000	0.000	0.000	-999.000	0.000
P39W	-0.113	-0.118	-0.110	-0.113	0.003	-0.099	-0.075	-0.090	-0.088	0.010
P39Y	-0.160	-0.152	-0.165	-0.159	0.005	-0.146	-0.144	-0.147	-0.146	0.001
P39*	0.000	0.000	0.000	-999.000	0.000	0.000	0.000	0.000	-999.000	0.000
V40A	0.000	0.000	0.000	-999.000	0.000	0.000	0.000	0.000	-999.000	0.000
V40C	0.051	0.052	0.055	0.053	0.002	0.048	0.078	0.054	0.060	0.013
V40D	-0.078	-0.092	-0.083	-0.084	0.006	-0.071	-0.058	-0.085	-0.071	0.011
V40E	0.000	0.000	0.000	-999.000	0.000	0.000	0.000	0.000	-999.000	0.000
V40F	-0.036	-0.046	-0.054	-0.045	0.007	-0.053	-0.043	-0.052	-0.049	0.005
V40G	-0.090	-0.106	-0.096	-0.097	0.006	-0.102	-0.083	-0.101	-0.095	0.008
V40H	0.000	0.000	0.000	-999.000	0.000	0.000	0.000	0.000	-999.000	0.000
V40I	-0.021	-0.021	-0.023	-0.022	0.001	-0.030	-0.023	-0.022	-0.025	0.004
V40K	-0.207	-0.219	-0.221	-0.216	0.006	-0.201	-0.215	-0.203	-0.206	0.006
V40L	0.002	-0.001	-0.002	-0.000	0.002	-0.005	0.003	-0.001	-0.001	0.003
V40M	0.023	0.010	0.019	0.017	0.005	0.011	0.020	0.012	0.014	0.004
V40N	-0.172	-0.187	-0.191	-0.183	0.008	-0.162	-0.177	-0.157	-0.165	0.008
V40P	0.000	0.000	0.000	-999.000	0.000	0.000	0.000	0.000	-999.000	0.000
V40Q	-0.163	-0.163	-0.156	-0.160	0.004	-0.156	-0.159	-0.169	-0.162	0.006
V40R	-0.112	-0.118	-0.097	-0.109	0.009	-0.113	-0.106	-0.126	-0.115	0.008
V40S	-0.165	-0.174	-0.173	-0.171	0.004	-0.154	-0.164	-0.159	-0.159	0.004
V40T	-0.070	-0.074	-0.073	-0.072	0.002	-0.074	-0.073	-0.070	-0.072	0.002
V40V	0.000	0.000	0.000	-1000.000	0.000	0.000	0.000	0.000	-1000.000	0.000
V40W	-0.115	-0.120	-0.120	-0.119	0.003	-0.120	-0.104	-0.117	-0.114	0.007
V40Y	0.000	0.000	0.000	-999.000	0.000	0.000	0.000	0.000	-999.000	0.000
V40*	-0.062	-0.068	-0.069	-0.066	0.003	-0.062	-0.053	-0.069	-0.062	0.007
I41A	0.000	0.000	0.000	-999.000	0.000	0.000	0.000	0.000	-999.000	0.000
I41C	-0.094	-0.136	-0.114	-0.115	0.017	-0.112	-0.100	-0.113	-0.108	0.006
I41D	0.000	0.000	0.000	-999.000	0.000	0.000	0.000	0.000	-999.000	0.000
I41E	-0.108	-0.152	-0.135	-0.132	0.018	-0.121	-0.120	-0.136	-0.126	0.007
I41F	-0.088	-0.085	-0.093	-0.089	0.003	-0.078	-0.103	-0.094	-0.092	0.010
I41G	0.000	0.000	0.000	-999.000	0.000	0.000	0.000	0.000	-999.000	0.000
I41H	-0.107	-0.192	-0.146	-0.148	0.035	-0.134	-0.136	-0.158	-0.143	0.011
I41I	0.000	0.000	0.000	-1000.000	0.000	0.000	0.000	0.000	-1000.000	0.000
I41K	-0.167	-0.171	-0.173	-0.170	0.003	-0.178	-0.211	-0.210	-0.200	0.016
I41L	-0.120	-0.165	-0.149	-0.145	0.019	-0.123	-0.121	-0.126	-0.123	0.002
I41M	0.000	0.000	0.000	-999.000	0.000	-0.599	-0.503	0.000	-0.551	0.048
I41N	0.000	0.000	0.000	-1000.000	0.000	0.000	0.000	0.000	-1000.000	0.000
I41P	0.000	0.000	0.000	-999.000	0.000	0.000	0.000	0.000	-999.000	0.000
I41Q	0.000	0.000	0.000	-999.000	0.000	0.000	0.000	0.000	-999.000	0.000
I41R	-0.116	-0.156	-0.126	-0.133	0.017	-0.144	-0.147	-0.134	-0.142	0.006
I41S	-0.152	-0.175	-0.178	-0.168	0.012	-0.163	-0.171	-0.172	-0.168	0.004
I41T	-0.178	-0.212	-0.198	-0.196	0.014	-0.181	-0.190	-0.195	-0.189	0.006
I41V	-0.055	-0.081	-0.071	-0.069	0.011	-0.068	-0.069	-0.073	-0.070	0.002
I41W	-0.140	-0.172	-0.158	-0.157	0.013	-0.169	-0.169	-0.156	-0.165	0.006
I41Y	-0.214	-0.267	-0.258	-0.247	0.023	-0.222	-0.254	-0.249	-0.242	0.014
I41*	-0.131	-0.182	-0.141	-0.151	0.022	-0.166	-0.173	-0.144	-0.161	0.012
M42A	-0.024	-0.061	-0.051	-0.045	0.016	-0.024	-0.020	-0.032	-0.025	0.005
M42C	0.000	0.000	0.000	-999.000	0.000	0.000	0.000	0.000	-999.000	0.000
M42D	0.000	0.000	0.000	-999.000	0.000	0.000	0.000	0.000	-999.000	0.000
M42E	-0.166	-0.205	-0.191	-0.187	0.016	-0.185	-0.181	-0.180	-0.182	0.002
M42F	0.000	0.000	0.000	-1000.000	0.000	0.000	0.000	0.000	-1000.000	0.000
M42G	-0.085	-0.119	-0.120	-0.108	0.016	-0.118	-0.111	-0.115	-0.115	0.003
M42H	0.000	0.000	0.000	-999.000	0.000	0.000	0.000	0.000	-999.000	0.000
M42I	0.000	0.000	0.000	-1000.000	0.000	0.000	0.000	0.000	-1000.000	0.000
M42K	-0.333	-0.309	-0.256	-0.300	0.032	-0.306	-0.189	-0.278	-0.258	0.050
M42L	-0.119	-0.170	-0.163	-0.151	0.023	-0.130	-0.120	-0.131	-0.127	0.005
M42M	0.000	0.000	0.000	-1000.000	0.000	0.000	0.000	0.000	-1000.000	0.000
M42N	0.000	0.000	0.000	-999.000	0.000	0.000	0.000	0.000	-999.000	0.000
M42P	0.000	0.000	0.000	-999.000	0.000	0.000	0.000	0.000	-999.000	0.000
M42Q	0.000	0.000	0.000	-999.000	0.000	0.000	0.000	0.000	-999.000	0.000
M42R	-0.190	-0.215	-0.205	-0.203	0.010	-0.203	-0.200	-0.207	-0.203	0.003
M42S	-0.115	-0.165	-0.158	-0.146	0.022	-0.157	-0.119	-0.127	-0.134	0.016
M42T	-0.676	-0.503	0.000	-0.589	0.087	-0.373	-0.270	-0.514	-0.386	0.100
M42V	0.000	0.000	0.000	-999.000	0.000	0.000	0.000	0.000	-999.000	0.000
M42W	-0.168	-0.200	-0.199	-0.189	0.015	-0.178	-0.182	-0.188	-0.183	0.004
M42Y	0.000	0.000	0.000	-999.000	0.000	0.000	0.000	0.000	-999.000	0.000
M42*	-0.066	-0.110	-0.096	-0.091	0.018	-0.110	-0.109	-0.112	-0.110	0.001
G43A	0.000	0.000	0.000	-999.000	0.000	0.000	0.000	0.000	-999.000	0.000
G43C	0.000	0.000	0.000	-1000.000	0.000	0.000	0.000	0.000	-1000.000	0.000
G43D	-0.229	-0.366	-0.346	-0.314	0.060	-0.371	-0.225	-0.408	-0.335	0.079
G43E	0.000	0.000	0.000	-999.000	0.000	0.000	0.000	0.000	-999.000	0.000
G43F	0.000	0.000	0.000	-999.000	0.000	0.000	0.000	0.000	-999.000	0.000
G43G	0.000	0.000	0.000	-1000.000	0.000	0.000	0.000	0.000	-1000.000	0.000
G43H	0.000	-0.227	-0.199	-0.213	0.014	-0.347	-0.217	-0.484	-0.349	0.109
G43I	0.000	0.000	0.000	-1000.000	0.000	0.000	0.000	0.000	-1000.000	0.000
G43K	-0.120	-0.149	-0.120	-0.130	0.014	-0.129	-0.192	-0.141	-0.154	0.027
G43L	-0.122	-0.140	-0.128	-0.130	0.007	-0.148	-0.133	-0.124	-0.135	0.010
G43M	-0.168	-0.214	-0.202	-0.195	0.020	-0.168	-0.184	-0.182	-0.178	0.007
G43N	0.000	0.000	0.000	-999.000	0.000	0.000	0.000	0.000	-999.000	0.000
G43P	0.000	0.000	0.000	-999.000	0.000	0.000	0.000	0.000	-999.000	0.000
G43Q	0.000	0.000	0.000	-1000.000	0.000	0.000	0.000	0.000	-1000.000	0.000
G43R	0.000	0.000	0.000	-999.000	0.000	0.000	0.000	0.000	-999.000	0.000
G43S	-0.270	-0.311	-0.228	-0.270	0.034	-0.238	-0.267	-0.140	-0.215	0.054
G43T	0.000	0.000	0.000	-999.000	0.000	0.000	0.000	0.000	-999.000	0.000
G43V	-0.078	-0.113	-0.092	-0.094	0.015	-0.091	-0.092	-0.098	-0.094	0.003
G43W	-0.164	-0.198	-0.189	-0.184	0.014	-0.179	-0.185	-0.179	-0.181	0.003
G43Y	0.000	0.000	0.000	-999.000	0.000	0.000	0.000	0.000	-999.000	0.000
G43*	0.000	0.000	0.000	-999.000	0.000	0.000	0.000	0.000	-999.000	0.000
R44A	-0.078	-0.114	-0.088	-0.093	0.015	-0.080	-0.079	-0.090	-0.083	0.005
R44C	0.000	0.000	0.000	-1000.000	0.000	0.000	0.000	0.000	-1000.000	0.000
R44D	0.000	0.000	0.000	-999.000	0.000	0.000	0.000	0.000	-999.000	0.000
R44E	-0.134	-0.184	-0.150	-0.156	0.021	-0.152	-0.153	-0.167	-0.157	0.007
R44F	-0.170	-0.206	-0.199	-0.192	0.015	-0.177	-0.190	-0.186	-0.184	0.005
R44G	-0.211	-0.271	-0.273	-0.252	0.029	-0.237	-0.245	-0.236	-0.239	0.004
R44H	-0.473	0.000	-0.367	-0.420	0.053	0.000	-0.169	0.000	-999.000	0.000
R44I	0.000	0.000	0.000	-999.000	0.000	0.000	0.000	0.000	-999.000	0.000
R44K	-0.138	-0.196	-0.170	-0.168	0.024	-0.145	-0.149	-0.157	-0.150	0.005
R44L	-0.134	-0.178	-0.163	-0.158	0.018	-0.116	-0.140	-0.136	-0.130	0.011
R44M	0.000	0.000	0.000	-999.000	0.000	0.000	0.000	0.000	-999.000	0.000
R44N	0.000	0.000	0.000	-999.000	0.000	0.000	0.000	0.000	-999.000	0.000
R44P	-0.244	-0.201	-0.187	-0.211	0.024	-0.189	-0.185	-0.178	-0.184	0.005
R44Q	-0.171	-0.215	-0.201	-0.196	0.018	-0.179	-0.185	-0.178	-0.180	0.003
R44R	0.000	0.000	0.000	-1000.000	0.000	0.000	0.000	0.000	-1000.000	0.000
R44S	-0.507	0.000	-0.307	-0.407	0.100	0.000	-0.479	-0.594	-0.536	0.057
R44T	0.000	0.000	0.000	-999.000	0.000	0.000	0.000	0.000	-999.000	0.000
R44V	-0.099	-0.129	-0.131	-0.120	0.014	-0.125	-0.122	-0.127	-0.125	0.002
R44W	0.000	0.000	0.000	-999.000	0.000	0.000	0.000	0.000	-999.000	0.000
R44Y	0.000	0.000	0.000	-999.000	0.000	0.000	0.000	0.000	-999.000	0.000
R44*	0.000	0.000	0.000	-999.000	0.000	0.000	0.000	0.000	-999.000	0.000
H45A	0.069	0.041	0.046	0.052	0.012	0.052	0.052	0.041	0.049	0.005
H45C	0.000	0.000	0.000	-999.000	0.000	0.000	0.000	0.000	-999.000	0.000
H45D	-0.188	-0.160	-0.447	-0.265	0.129	0.000	-0.232	-0.098	-0.165	0.067
H45E	-0.037	-0.082	-0.079	-0.066	0.021	-0.060	-0.057	-0.062	-0.060	0.002
H45F	0.092	0.071	0.074	0.079	0.009	0.078	0.073	0.070	0.074	0.003
H45G	-0.021	-0.068	-0.053	-0.047	0.020	-0.046	-0.043	-0.048	-0.046	0.002
H45H	0.000	0.000	0.000	-1000.000	0.000	0.000	0.000	0.000	-1000.000	0.000
H45I	0.000	0.000	0.000	-999.000	0.000	0.000	0.000	0.000	-999.000	0.000
H45K	0.121	0.113	0.117	0.117	0.003	0.124	0.118	0.125	0.122	0.003
H45L	0.088	0.079	0.089	0.085	0.004	0.094	0.093	0.095	0.094	0.001
H45M	0.000	0.000	0.000	-1000.000	0.000	0.000	0.000	0.000	-1000.000	0.000
H45N	0.059	0.039	0.058	0.052	0.009	0.058	0.055	0.055	0.056	0.001
H45P	-0.072	-0.112	-0.109	-0.098	0.018	-0.094	-0.093	-0.104	-0.097	0.005
H45Q	0.000	0.000	0.000	-1000.000	0.000	0.000	0.000	0.000	-1000.000	0.000
H45R	-0.009	-0.032	-0.038	-0.026	0.013	-0.028	-0.044	-0.029	-0.034	0.007
H45S	-0.004	-0.043	-0.034	-0.027	0.016	-0.037	-0.026	-0.031	-0.031	0.005
H45T	0.000	0.000	0.000	-999.000	0.000	0.000	0.000	0.000	-999.000	0.000
H45V	0.000	0.000	0.000	-999.000	0.000	0.000	0.000	0.000	-999.000	0.000
H45W	-0.051	-0.060	-0.086	-0.065	0.015	-0.034	-0.039	-0.053	-0.042	0.008
H45Y	-0.038	-0.057	-0.052	-0.049	0.008	-0.041	-0.062	-0.035	-0.046	0.011
H45*	0.000	0.000	0.000	-999.000	0.000	0.000	0.000	0.000	-999.000	0.000
T46A	-0.352	-0.328	-0.247	-0.309	0.045	-0.371	-0.207	-0.301	-0.293	0.067
T46C	-0.139	-0.185	-0.177	-0.167	0.020	-0.153	-0.150	-0.160	-0.154	0.004
T46D	0.000	0.000	0.000	-1000.000	0.000	0.000	0.000	0.000	-1000.000	0.000
T46E	-0.212	-0.275	-0.267	-0.251	0.028	-0.217	-0.266	-0.259	-0.247	0.021
T46F	-0.095	-0.116	-0.115	-0.108	0.010	-0.122	-0.118	-0.137	-0.126	0.008
T46G	-0.112	-0.115	-0.130	-0.119	0.008	-0.120	-0.132	-0.115	-0.122	0.007
T46H	0.000	0.000	0.000	-1000.000	0.000	0.000	0.000	0.000	-1000.000	0.000
T46I	0.000	0.000	0.000	-1000.000	0.000	0.000	0.000	0.000	-1000.000	0.000
T46K	-0.176	-0.201	-0.193	-0.190	0.010	-0.180	-0.196	-0.188	-0.188	0.007
T46L	-0.159	-0.208	-0.190	-0.186	0.021	-0.173	-0.186	-0.176	-0.178	0.005
T46M	0.000	0.000	0.000	-999.000	0.000	0.000	0.000	0.000	-999.000	0.000
T46N	0.000	0.000	0.000	-1000.000	0.000	0.000	0.000	0.000	-1000.000	0.000
T46P	0.000	0.000	0.000	-1000.000	0.000	0.000	0.000	0.000	-1000.000	0.000
T46Q	0.000	0.000	0.000	-1000.000	0.000	0.000	0.000	0.000	-1000.000	0.000
T46R	-0.120	-0.156	-0.152	-0.143	0.016	-0.135	-0.138	-0.131	-0.135	0.003
T46S	-0.294	-0.265	-0.199	-0.253	0.040	-0.225	-0.331	-0.237	-0.264	0.047
T46T	0.000	0.000	0.000	-1000.000	0.000	0.000	0.000	0.000	-1000.000	0.000
T46V	0.000	0.000	0.000	-999.000	0.000	0.000	0.000	0.000	-999.000	0.000
T46W	-0.140	-0.146	-0.179	-0.155	0.017	-0.174	-0.161	-0.156	-0.164	0.008
T46Y	0.000	0.000	0.000	-999.000	0.000	0.000	0.000	0.000	-999.000	0.000
T46*	0.000	0.000	0.000	-1000.000	0.000	0.000	0.000	0.000	-1000.000	0.000
W47A	0.000	0.000	0.000	-999.000	0.000	0.000	0.000	0.000	-999.000	0.000
W47C	-0.277	-0.272	-0.252	-0.267	0.011	-0.274	-0.266	-0.208	-0.249	0.029
W47D	0.000	0.000	0.000	-1000.000	0.000	0.000	0.000	0.000	-1000.000	0.000
W47E	-0.088	-0.109	-0.125	-0.107	0.015	-0.102	-0.089	-0.119	-0.103	0.012
W47F	0.000	0.000	0.000	-999.000	0.000	0.000	0.000	0.000	-999.000	0.000
W47G	-0.227	-0.258	-0.256	-0.247	0.014	-0.241	-0.236	-0.235	-0.237	0.003
W47H	-0.012	-0.034	-0.025	-0.024	0.009	-0.009	-0.006	-0.015	-0.010	0.004
W47I	0.000	0.000	0.000	-999.000	0.000	0.000	0.000	0.000	-999.000	0.000
W47K	-0.108	-0.151	-0.130	-0.129	0.017	-0.123	-0.118	-0.115	-0.119	0.003
W47L	-0.189	-0.209	-0.226	-0.208	0.015	-0.194	-0.216	-0.204	-0.205	0.009
W47M	-0.047	-0.090	-0.088	-0.075	0.020	-0.070	-0.061	-0.057	-0.063	0.005
W47N	0.000	0.000	0.000	-1000.000	0.000	0.000	0.000	0.000	-1000.000	0.000
W47P	0.000	0.000	0.000	-999.000	0.000	0.000	0.000	0.000	-999.000	0.000
W47Q	-0.168	-0.216	-0.206	-0.196	0.021	-0.179	-0.189	-0.178	-0.182	0.005
W47R	-0.176	-0.186	-0.205	-0.189	0.012	-0.190	-0.197	-0.187	-0.191	0.004
W47S	-0.174	-0.190	-0.196	-0.186	0.009	-0.187	-0.176	-0.172	-0.178	0.006
W47T	-0.115	-0.122	-0.116	-0.118	0.003	-0.124	-0.088	-0.131	-0.114	0.019
W47V	-0.115	-0.112	-0.147	-0.125	0.016	-0.119	-0.109	-0.112	-0.113	0.004
W47W	0.000	0.000	0.000	-1000.000	0.000	0.000	0.000	0.000	-1000.000	0.000
W47Y	0.000	0.000	0.000	-999.000	0.000	0.000	0.000	0.000	-999.000	0.000
W47*	0.000	0.000	0.000	-1000.000	0.000	0.000	0.000	0.000	-1000.000	0.000
E48A	0.085	0.066	0.076	0.076	0.008	0.083	0.086	0.074	0.081	0.005
E48C	0.068	0.046	0.054	0.056	0.009	0.061	0.064	0.057	0.061	0.003
E48D	0.000	0.000	0.000	-1000.000	0.000	0.000	0.000	0.000	-1000.000	0.000
E48E	0.000	0.000	0.000	-1000.000	0.000	0.000	0.000	0.000	-1000.000	0.000
E48F	0.000	0.000	0.000	-999.000	0.000	0.000	0.000	0.000	-999.000	0.000
E48G	-0.119	-0.151	-0.133	-0.134	0.013	-0.120	-0.124	-0.127	-0.123	0.003
E48H	0.000	0.000	0.000	-999.000	0.000	0.000	0.000	0.000	-999.000	0.000
E48I	0.078	0.058	0.060	0.065	0.009	0.062	0.053	0.055	0.057	0.004
E48K	-0.153	-0.188	-0.159	-0.167	0.015	-0.144	-0.151	-0.158	-0.151	0.006
E48L	0.000	0.000	0.000	-999.000	0.000	0.000	0.000	0.000	-999.000	0.000
E48M	-0.175	-0.266	-0.246	-0.229	0.039	-0.228	-0.234	-0.227	-0.230	0.003
E48N	0.020	-0.003	0.001	0.006	0.010	0.003	-0.011	-0.004	-0.004	0.006
E48P	0.000	0.000	0.000	-1000.000	0.000	0.000	0.000	0.000	-1000.000	0.000
E48Q	0.000	0.000	0.000	-999.000	0.000	0.000	0.000	0.000	-999.000	0.000
E48R	0.000	0.000	0.000	-999.000	0.000	0.000	0.000	0.000	-999.000	0.000
E48S	0.048	0.034	0.026	0.036	0.009	0.030	0.028	0.028	0.029	0.001
E48T	-0.034	-0.057	-0.072	-0.054	0.015	-0.054	-0.059	-0.063	-0.059	0.004
E48V	-0.049	-0.068	-0.062	-0.060	0.008	-0.057	-0.058	-0.062	-0.059	0.002
E48W	0.000	0.000	0.000	-1000.000	0.000	0.000	0.000	0.000	-1000.000	0.000
E48Y	0.000	0.000	0.000	-999.000	0.000	0.000	0.000	0.000	-999.000	0.000
E48*	-0.054	-0.081	-0.101	-0.079	0.019	-0.100	-0.073	-0.096	-0.090	0.012
S49A	-0.014	-0.012	-0.030	-0.019	0.008	-0.045	-0.035	-0.030	-0.037	0.007
S49C	-0.191	-0.277	-0.297	-0.255	0.046	-0.202	-0.289	-0.275	-0.255	0.038
S49D	0.000	0.000	0.000	-999.000	0.000	0.000	0.000	0.000	-999.000	0.000
S49E	-0.030	-0.083	-0.085	-0.066	0.025	-0.053	-0.052	-0.058	-0.055	0.003
S49F	-0.134	-0.181	-0.170	-0.162	0.020	-0.189	-0.175	-0.144	-0.170	0.019
S49G	-0.009	-0.026	-0.028	-0.021	0.009	-0.030	-0.028	-0.036	-0.031	0.003
S49H	0.000	0.000	0.000	-1000.000	0.000	0.000	0.000	0.000	-1000.000	0.000
S49I	0.000	0.000	0.000	-1000.000	0.000	0.000	0.000	0.000	-1000.000	0.000
S49K	-0.098	-0.163	-0.164	-0.142	0.031	-0.137	-0.134	-0.129	-0.133	0.003
S49L	-0.257	-0.258	-0.237	-0.251	0.010	-0.223	-0.193	-0.196	-0.204	0.014
S49M	0.000	0.000	0.000	-999.000	0.000	0.000	0.000	0.000	-999.000	0.000
S49N	0.000	0.000	0.000	-999.000	0.000	0.000	0.000	0.000	-999.000	0.000
S49P	0.000	0.000	0.000	-999.000	0.000	0.000	0.000	0.000	-999.000	0.000
S49Q	0.000	0.000	0.000	-999.000	0.000	0.000	0.000	0.000	-999.000	0.000
S49R	-0.150	-0.215	-0.201	-0.189	0.028	-0.175	-0.183	-0.172	-0.177	0.005
S49S	0.000	0.000	0.000	-1000.000	0.000	0.000	0.000	0.000	-1000.000	0.000
S49T	-0.003	-0.030	-0.024	-0.019	0.012	-0.012	-0.007	-0.017	-0.012	0.004
S49V	-0.062	-0.096	-0.099	-0.086	0.017	-0.086	-0.081	-0.079	-0.082	0.003
S49W	0.000	0.000	0.000	-1000.000	0.000	0.000	0.000	0.000	-1000.000	0.000
S49Y	-0.154	-0.188	-0.172	-0.171	0.014	-0.162	-0.158	-0.159	-0.159	0.002
S49*	0.000	0.000	0.000	-999.000	0.000	0.000	0.000	0.000	-999.000	0.000
I50A	-0.089	-0.093	-0.099	-0.094	0.004	-0.111	-0.105	-0.086	-0.101	0.011
I50C	0.000	0.000	0.000	-999.000	0.000	0.000	0.000	0.000	-999.000	0.000
I50D	-0.087	-0.105	-0.118	-0.103	0.013	-0.106	-0.129	-0.102	-0.113	0.012
I50E	-0.116	-0.129	-0.136	-0.127	0.008	-0.133	-0.126	-0.116	-0.125	0.007
I50F	-0.255	-0.254	-0.244	-0.251	0.005	-0.313	-0.409	-0.219	-0.314	0.078
I50G	-0.166	-0.204	-0.192	-0.187	0.016	-0.175	-0.186	-0.188	-0.183	0.006
I50H	0.000	0.000	0.000	-1000.000	0.000	0.000	0.000	0.000	-1000.000	0.000
I50I	0.000	0.000	0.000	-1000.000	0.000	0.000	0.000	0.000	-1000.000	0.000
I50K	-0.080	-0.093	-0.089	-0.087	0.005	-0.082	-0.108	-0.071	-0.087	0.016
I50L	-0.110	-0.131	-0.148	-0.129	0.016	-0.123	-0.121	-0.129	-0.124	0.003
I50M	0.000	0.000	0.000	-1000.000	0.000	0.000	0.000	0.000	-1000.000	0.000
I50N	0.000	0.000	0.000	-1000.000	0.000	0.000	0.000	0.000	-1000.000	0.000
I50P	0.000	0.000	0.000	-999.000	0.000	0.000	0.000	0.000	-999.000	0.000
I50Q	0.000	0.000	0.000	-999.000	0.000	0.000	0.000	0.000	-999.000	0.000
I50R	-0.097	-0.116	-0.114	-0.109	0.009	-0.115	-0.118	-0.121	-0.118	0.002
I50S	-0.154	-0.192	-0.173	-0.173	0.015	-0.140	-0.172	-0.123	-0.145	0.020
I50T	-0.067	-0.099	-0.102	-0.089	0.016	-0.075	-0.098	-0.104	-0.092	0.012
I50V	-0.144	-0.179	-0.166	-0.163	0.014	-0.149	-0.158	-0.158	-0.155	0.004
I50W	0.000	0.000	0.000	-999.000	0.000	0.000	0.000	0.000	-999.000	0.000
I50Y	0.000	0.000	0.000	-1000.000	0.000	0.000	0.000	0.000	-1000.000	0.000
I50*	-0.134	-0.158	-0.146	-0.146	0.010	-0.130	-0.146	-0.134	-0.137	0.007
G51A	0.056	0.028	0.044	0.043	0.012	0.039	0.036	0.038	0.038	0.001
G51C	-0.040	-0.075	-0.043	-0.053	0.016	-0.031	-0.033	-0.040	-0.035	0.004
G51D	-0.079	-0.121	-0.111	-0.104	0.018	-0.093	-0.083	-0.093	-0.090	0.005
G51E	0.000	0.000	0.000	-999.000	0.000	0.000	0.000	0.000	-999.000	0.000
G51F	-0.144	-0.191	-0.184	-0.173	0.021	-0.151	-0.150	-0.155	-0.152	0.002
G51G	0.000	0.000	0.000	-1000.000	0.000	0.000	0.000	0.000	-1000.000	0.000
G51H	-0.068	-0.087	-0.081	-0.079	0.008	-0.085	-0.077	-0.083	-0.082	0.003
G51I	-0.092	-0.130	-0.129	-0.117	0.018	-0.108	-0.091	-0.107	-0.102	0.008
G51K	0.000	0.000	0.000	-999.000	0.000	0.000	0.000	0.000	-999.000	0.000
G51L	-0.069	-0.106	-0.090	-0.088	0.015	-0.081	-0.078	-0.078	-0.079	0.002
G51M	-0.035	-0.059	-0.055	-0.050	0.010	-0.033	-0.036	-0.041	-0.037	0.004
G51N	-0.014	-0.043	-0.026	-0.028	0.012	-0.019	-0.010	-0.023	-0.017	0.005
G51P	0.000	0.000	0.000	-999.000	0.000	0.000	0.000	0.000	-999.000	0.000
G51Q	0.000	0.000	0.000	-1000.000	0.000	0.000	0.000	0.000	-1000.000	0.000
G51R	0.009	-0.013	-0.010	-0.005	0.010	0.001	0.005	-0.006	-0.000	0.005
G51S	0.046	0.025	0.035	0.035	0.009	0.036	0.039	0.030	0.035	0.004
G51T	-0.151	-0.197	-0.173	-0.174	0.019	-0.151	-0.158	-0.161	-0.156	0.004
G51V	-0.073	-0.112	-0.097	-0.094	0.016	-0.076	-0.062	-0.087	-0.075	0.010
G51W	-0.090	-0.108	-0.117	-0.105	0.011	-0.101	-0.089	-0.095	-0.095	0.005
G51Y	0.000	0.000	0.000	-1000.000	0.000	0.000	0.000	0.000	-1000.000	0.000
G51*	0.000	0.000	0.000	-999.000	0.000	0.000	0.000	0.000	-999.000	0.000
R52A	0.060	0.052	0.073	0.062	0.009	0.059	0.059	0.069	0.062	0.005
R52C	-0.003	-0.020	-0.004	-0.009	0.008	-0.014	-0.010	-0.005	-0.010	0.004
R52D	0.000	0.000	0.000	-999.000	0.000	0.000	0.000	0.000	-999.000	0.000
R52E	-0.034	-0.050	-0.050	-0.045	0.007	-0.053	-0.039	-0.042	-0.045	0.006
R52F	0.000	0.000	0.000	-999.000	0.000	0.000	0.000	0.000	-999.000	0.000
R52G	0.042	0.038	0.051	0.044	0.006	0.039	0.042	0.052	0.044	0.006
R52H	0.010	-0.006	-0.001	0.001	0.007	-0.003	-0.008	-0.000	-0.004	0.003
R52I	0.000	0.000	0.000	-999.000	0.000	0.000	0.000	0.000	-999.000	0.000
R52K	0.099	0.087	0.082	0.089	0.007	0.078	0.071	0.075	0.075	0.003
R52L	0.000	0.000	0.000	-999.000	0.000	0.000	0.000	0.000	-999.000	0.000
R52M	0.000	0.000	0.000	-999.000	0.000	0.000	0.000	0.000	-999.000	0.000
R52N	-0.006	-0.015	-0.006	-0.009	0.004	-0.021	-0.024	-0.010	-0.018	0.006
R52P	-0.108	-0.128	-0.129	-0.122	0.010	-0.122	-0.129	-0.128	-0.126	0.003
R52Q	0.065	0.051	0.067	0.061	0.007	0.049	0.052	0.056	0.052	0.003
R52R	0.000	0.000	0.000	-1000.000	0.000	0.000	0.000	0.000	-1000.000	0.000
R52S	0.046	0.040	0.030	0.039	0.006	0.003	0.010	0.030	0.014	0.012
R52T	0.024	0.012	0.009	0.015	0.007	-0.001	-0.007	0.007	-0.001	0.006
R52V	0.009	-0.017	-0.002	-0.004	0.011	-0.017	-0.006	-0.008	-0.010	0.005
R52W	-0.036	-0.055	-0.047	-0.046	0.008	-0.040	-0.032	-0.040	-0.037	0.004
R52Y	0.000	0.000	0.000	-999.000	0.000	0.000	0.000	0.000	-999.000	0.000
R52*	0.000	0.000	0.000	-999.000	0.000	0.000	0.000	0.000	-999.000	0.000
P53A	-0.034	-0.077	-0.056	-0.056	0.017	-0.048	-0.044	-0.050	-0.047	0.002
P53C	-0.075	-0.125	-0.089	-0.096	0.021	-0.089	-0.077	-0.099	-0.088	0.009
P53D	0.000	0.000	0.000	-999.000	0.000	0.000	0.000	0.000	-999.000	0.000
P53E	0.000	0.000	0.000	-999.000	0.000	0.000	0.000	0.000	-999.000	0.000
P53F	0.000	0.000	0.000	-999.000	0.000	0.000	0.000	0.000	-999.000	0.000
P53G	0.000	0.000	0.000	-999.000	0.000	0.000	0.000	0.000	-999.000	0.000
P53H	-0.117	-0.127	-0.119	-0.121	0.004	-0.138	-0.133	-0.112	-0.128	0.011
P53I	-0.060	-0.094	-0.075	-0.076	0.014	-0.058	-0.048	-0.063	-0.057	0.006
P53K	0.000	0.000	0.000	-999.000	0.000	0.000	0.000	0.000	-999.000	0.000
P53L	-0.080	-0.112	-0.110	-0.100	0.015	-0.104	-0.094	-0.094	-0.097	0.005
P53M	0.000	0.000	0.000	-999.000	0.000	0.000	0.000	0.000	-999.000	0.000
P53N	-0.063	-0.094	-0.083	-0.080	0.013	-0.067	-0.055	-0.064	-0.062	0.005
P53P	0.000	0.000	0.000	-1000.000	0.000	0.000	0.000	0.000	-1000.000	0.000
P53Q	0.000	0.000	0.000	-999.000	0.000	0.000	0.000	-0.295	-999.000	0.000
P53R	-0.068	-0.088	-0.091	-0.082	0.010	-0.081	-0.069	-0.073	-0.074	0.005
P53S	-0.049	-0.094	-0.063	-0.069	0.019	-0.054	-0.077	-0.051	-0.061	0.012
P53T	-0.144	-0.188	-0.175	-0.169	0.018	-0.163	-0.154	-0.158	-0.158	0.003
P53V	-0.006	-0.034	-0.007	-0.016	0.013	-0.004	0.002	-0.006	-0.003	0.003
P53W	-0.149	-0.216	-0.165	-0.177	0.029	-0.186	-0.156	-0.174	-0.172	0.012
P53Y	-0.154	-0.119	-0.199	-0.157	0.033	-0.122	-0.159	-0.164	-0.148	0.019
P53*	-0.178	-0.212	-0.201	-0.197	0.014	-0.188	-0.193	-0.200	-0.194	0.005
L54A	0.000	0.000	0.000	-999.000	0.000	0.000	0.000	0.000	-999.000	0.000
L54C	0.000	0.000	0.000	-999.000	0.000	0.000	0.000	0.000	-999.000	0.000
L54D	0.000	0.000	0.000	-999.000	0.000	0.000	0.000	0.000	-999.000	0.000
L54E	-0.087	-0.096	-0.124	-0.102	0.016	-0.107	-0.097	-0.094	-0.099	0.005
L54F	0.000	0.000	0.000	-999.000	0.000	0.000	0.000	0.000	-999.000	0.000
L54G	-0.140	-0.166	-0.158	-0.155	0.011	-0.177	-0.170	-0.148	-0.165	0.012
L54H	0.000	0.000	0.000	-1000.000	0.000	0.000	0.000	0.000	-1000.000	0.000
L54I	0.000	0.000	0.000	-1000.000	0.000	0.000	0.000	0.000	-1000.000	0.000
L54K	-0.126	-0.115	-0.123	-0.121	0.004	-0.127	-0.117	-0.122	-0.122	0.004
L54L	0.000	0.000	0.000	-1000.000	0.000	0.000	0.000	0.000	-1000.000	0.000
L54M	0.000	0.000	0.000	-1000.000	0.000	0.000	0.000	0.000	-1000.000	0.000
L54N	0.000	0.000	0.000	-999.000	0.000	0.000	0.000	0.000	-999.000	0.000
L54P	0.000	0.000	0.000	-999.000	0.000	0.000	0.000	0.000	-999.000	0.000
L54Q	-0.174	-0.210	-0.203	-0.196	0.016	-0.159	-0.175	-0.182	-0.172	0.010
L54R	0.000	0.000	0.000	-999.000	0.000	0.000	0.000	0.000	-999.000	0.000
L54S	-0.176	-0.210	-0.217	-0.201	0.018	-0.195	-0.190	-0.190	-0.192	0.002
L54T	-0.165	-0.203	-0.190	-0.186	0.016	-0.183	-0.180	-0.180	-0.181	0.002
L54V	0.000	0.000	0.000	-999.000	0.000	0.000	-0.590	0.000	-999.000	0.000
L54W	-0.353	-0.270	-0.228	-0.283	0.052	-0.318	-0.289	-0.405	-0.337	0.049
L54Y	-0.086	-0.130	-0.116	-0.111	0.019	-0.079	-0.103	-0.126	-0.103	0.019
L54*	0.000	0.000	0.000	-999.000	0.000	0.000	0.000	0.000	-999.000	0.000
P55A	0.041	0.020	0.027	0.029	0.009	0.022	0.022	0.026	0.024	0.002
P55C	0.084	0.071	0.077	0.077	0.005	0.076	0.080	0.079	0.078	0.002
P55D	0.000	0.000	0.000	-1000.000	0.000	0.000	0.000	0.000	-1000.000	0.000
P55E	0.000	0.000	0.000	-999.000	0.000	0.000	0.000	0.000	-999.000	0.000
P55F	0.000	0.000	0.000	-999.000	0.000	0.000	0.000	0.000	-999.000	0.000
P55G	-0.138	-0.166	-0.143	-0.149	0.012	-0.129	-0.138	-0.140	-0.136	0.005
P55H	-0.095	-0.118	-0.109	-0.107	0.010	-0.109	-0.111	-0.104	-0.108	0.003
P55I	0.000	0.000	0.000	-999.000	0.000	0.000	0.000	0.000	-999.000	0.000
P55K	-0.165	-0.190	-0.176	-0.177	0.010	-0.153	-0.163	-0.173	-0.163	0.008
P55L	-0.134	-0.179	-0.161	-0.158	0.019	-0.139	-0.139	-0.141	-0.140	0.001
P55M	-0.114	-0.159	-0.157	-0.143	0.021	-0.114	-0.128	-0.128	-0.123	0.007
P55N	0.000	0.000	0.000	-1000.000	0.000	0.000	0.000	0.000	-1000.000	0.000
P55P	0.000	0.000	0.000	-1000.000	0.000	0.000	0.000	0.000	-1000.000	0.000
P55Q	0.044	0.029	0.045	0.039	0.007	0.052	0.053	0.050	0.052	0.001
P55R	-0.049	-0.064	-0.072	-0.061	0.009	-0.071	-0.071	-0.075	-0.072	0.002
P55S	0.028	0.030	0.030	0.030	0.001	0.017	0.018	0.025	0.020	0.004
P55T	0.089	0.078	0.080	0.082	0.005	0.083	0.083	0.082	0.083	0.001
P55V	0.000	0.000	0.000	-999.000	0.000	0.000	0.000	0.000	-999.000	0.000
P55W	0.000	0.000	0.000	-999.000	0.000	0.000	0.000	0.000	-999.000	0.000
P55Y	0.000	0.000	0.000	-1000.000	0.000	0.000	0.000	0.000	-1000.000	0.000
P55*	0.000	0.000	0.000	-999.000	0.000	0.000	0.000	0.000	-999.000	0.000
G56A	0.047	0.041	0.048	0.045	0.003	0.035	0.033	0.042	0.037	0.004
G56C	0.000	0.000	0.000	-999.000	0.000	0.000	0.000	0.000	-999.000	0.000
G56D	0.000	0.000	0.000	-999.000	0.000	0.000	0.000	0.000	-999.000	0.000
G56E	0.025	0.003	0.014	0.014	0.009	0.020	0.012	0.016	0.016	0.004
G56F	0.004	-0.017	-0.001	-0.005	0.009	-0.007	-0.012	-0.008	-0.009	0.002
G56G	0.000	0.000	0.000	-1000.000	0.000	0.000	0.000	0.000	-1000.000	0.000
G56H	0.000	0.000	0.000	-1000.000	0.000	0.000	0.000	0.000	-1000.000	0.000
G56I	0.000	0.000	0.000	-999.000	0.000	0.000	0.000	0.000	-999.000	0.000
G56K	0.000	0.000	0.000	-999.000	0.000	0.000	0.000	0.000	-999.000	0.000
G56L	0.021	0.005	0.001	0.009	0.009	0.015	0.008	0.010	0.011	0.003
G56M	0.036	0.021	0.019	0.025	0.007	0.039	0.033	0.027	0.033	0.005
G56N	0.000	0.000	0.000	-1000.000	0.000	0.000	0.000	0.000	-1000.000	0.000
G56P	-0.117	-0.127	-0.108	-0.117	0.008	-0.134	-0.144	-0.110	-0.129	0.014
G56Q	-0.071	-0.115	-0.107	-0.097	0.019	-0.089	-0.104	-0.079	-0.091	0.010
G56R	0.049	0.035	0.035	0.040	0.007	0.035	0.034	0.034	0.034	0.001
G56S	0.000	0.000	0.000	-999.000	0.000	0.000	0.000	0.000	-999.000	0.000
G56T	0.000	0.000	0.000	-1000.000	0.000	0.000	0.000	0.000	-1000.000	0.000
G56V	-0.070	-0.086	-0.080	-0.079	0.007	-0.066	-0.061	-0.056	-0.061	0.004
G56W	0.002	-0.016	0.018	0.001	0.014	-0.001	0.007	-0.006	0.000	0.006
G56Y	0.000	0.000	0.000	-999.000	0.000	0.000	0.000	0.000	-999.000	0.000
G56*	0.000	0.000	0.000	-999.000	0.000	0.000	0.000	0.000	-999.000	0.000
R57A	0.000	0.000	0.000	-999.000	0.000	0.000	0.000	0.000	-999.000	0.000
R57C	-0.307	-0.323	-0.263	-0.298	0.025	-0.188	-0.212	-0.205	-0.201	0.010
R57D	0.000	0.000	0.000	-1000.000	0.000	0.000	0.000	0.000	-1000.000	0.000
R57E	0.000	0.000	0.000	-1000.000	0.000	0.000	0.000	0.000	-1000.000	0.000
R57F	-0.108	-0.119	-0.223	-0.150	0.052	-0.127	-0.154	-0.156	-0.146	0.013
R57G	-0.110	-0.128	-0.136	-0.124	0.011	-0.151	-0.118	-0.132	-0.134	0.014
R57H	0.000	0.000	0.000	-1000.000	0.000	0.000	0.000	0.000	-1000.000	0.000
R57I	0.000	0.000	0.000	-999.000	0.000	0.000	0.000	0.000	-999.000	0.000
R57K	0.000	0.000	0.000	-1000.000	0.000	0.000	0.000	0.000	-1000.000	0.000
R57L	-0.149	-0.185	-0.184	-0.173	0.017	-0.169	-0.168	-0.158	-0.165	0.005
R57M	0.000	0.000	0.000	-999.000	0.000	0.000	0.000	0.000	-999.000	0.000
R57N	0.000	0.000	0.000	-1000.000	0.000	0.000	0.000	0.000	-1000.000	0.000
R57P	0.000	0.000	0.000	-999.000	0.000	0.000	0.000	0.000	-999.000	0.000
R57Q	0.000	0.000	0.000	-999.000	0.000	0.000	0.000	0.000	-999.000	0.000
R57R	0.000	0.000	0.000	-1000.000	0.000	0.000	0.000	0.000	-1000.000	0.000
R57S	-0.091	-0.126	-0.145	-0.121	0.022	-0.140	-0.127	-0.116	-0.128	0.009
R57T	0.000	0.000	0.000	-1000.000	0.000	0.000	0.000	0.000	-1000.000	0.000
R57V	0.000	0.000	0.000	-999.000	0.000	0.000	0.000	0.000	-999.000	0.000
R57W	-0.082	-0.119	-0.126	-0.109	0.019	-0.106	-0.100	-0.110	-0.105	0.004
R57Y	0.000	0.000	0.000	-1000.000	0.000	0.000	0.000	0.000	-1000.000	0.000
R57*	0.000	0.000	0.000	-999.000	0.000	0.000	0.000	0.000	-999.000	0.000
K58A	0.000	-0.024	-0.017	-0.014	0.010	-0.026	-0.017	-0.017	-0.020	0.005
K58C	0.000	0.000	0.000	-999.000	0.000	0.000	0.000	0.000	-999.000	0.000
K58D	0.000	0.000	0.000	-999.000	0.000	0.000	0.000	0.000	-999.000	0.000
K58E	0.000	0.000	0.000	-999.000	0.000	0.000	0.000	0.000	-999.000	0.000
K58F	0.049	0.027	0.037	0.038	0.009	0.040	0.044	0.037	0.041	0.003
K58G	-0.045	-0.048	-0.063	-0.052	0.008	-0.059	-0.055	-0.031	-0.048	0.012
K58H	0.000	0.000	0.000	-999.000	0.000	0.000	0.000	0.000	-999.000	0.000
K58I	0.000	0.000	0.000	-999.000	0.000	0.000	0.000	0.000	-999.000	0.000
K58K	0.000	0.000	0.000	-1000.000	0.000	0.000	0.000	0.000	-1000.000	0.000
K58L	-0.123	-0.146	-0.125	-0.131	0.010	-0.122	-0.125	-0.130	-0.126	0.003
K58M	0.000	0.000	0.000	-1000.000	0.000	0.000	0.000	0.000	-1000.000	0.000
K58N	0.000	0.000	0.000	-1000.000	0.000	0.000	0.000	0.000	-1000.000	0.000
K58P	0.032	0.005	0.024	0.020	0.011	0.031	0.037	0.023	0.031	0.006
K58Q	0.000	0.000	0.000	-1000.000	0.000	0.000	0.000	0.000	-1000.000	0.000
K58R	0.062	0.051	0.045	0.053	0.007	0.048	0.053	0.044	0.048	0.004
K58S	-0.156	-0.192	-0.167	-0.172	0.015	-0.153	-0.153	-0.170	-0.159	0.008
K58T	0.000	0.000	0.000	-999.000	0.000	0.000	0.000	0.000	-999.000	0.000
K58V	0.007	-0.003	-0.000	0.001	0.004	0.002	0.004	-0.001	0.002	0.002
K58W	0.000	0.000	0.000	-999.000	0.000	0.000	0.000	0.000	-999.000	0.000
K58Y	0.000	0.000	0.000	-999.000	0.000	0.000	0.000	0.000	-999.000	0.000
K58*	0.000	0.000	0.000	-1000.000	0.000	0.000	0.000	0.000	-1000.000	0.000
N59A	0.000	0.000	0.000	-999.000	0.000	0.000	0.000	0.000	-999.000	0.000
N59C	-0.161	-0.201	-0.176	-0.179	0.016	-0.148	-0.163	-0.170	-0.160	0.009
N59D	0.000	0.000	0.000	-999.000	0.000	0.000	0.000	0.000	-999.000	0.000
N59E	-0.125	-0.151	-0.127	-0.135	0.012	-0.124	-0.128	-0.125	-0.126	0.002
N59F	0.000	0.000	0.000	-999.000	0.000	0.000	0.000	0.000	-999.000	0.000
N59G	-0.111	-0.161	-0.148	-0.140	0.021	-0.128	-0.114	-0.127	-0.123	0.006
N59H	-0.077	0.010	-0.161	-0.076	0.070	-0.241	-0.225	-0.183	-0.217	0.024
N59I	-0.112	-0.146	-0.150	-0.136	0.017	-0.129	-0.115	-0.129	-0.124	0.007
N59K	-0.370	-0.344	-0.238	-0.317	0.057	-0.333	-0.310	-0.463	-0.369	0.068
N59L	-0.082	-0.122	-0.118	-0.107	0.018	-0.111	-0.100	-0.127	-0.113	0.011
N59M	0.039	0.018	0.012	0.023	0.012	0.018	0.025	0.018	0.021	0.003
N59N	0.000	0.000	0.000	-1000.000	0.000	0.000	0.000	0.000	-1000.000	0.000
N59P	-0.089	-0.144	-0.132	-0.122	0.024	-0.128	-0.111	-0.124	-0.121	0.007
N59Q	-0.087	-0.114	-0.134	-0.112	0.019	-0.095	-0.084	-0.110	-0.096	0.011
N59R	-0.134	-0.154	-0.146	-0.144	0.008	-0.143	-0.151	-0.134	-0.143	0.007
N59S	-0.047	-0.082	-0.062	-0.064	0.014	-0.035	-0.031	-0.043	-0.037	0.005
N59T	-0.070	-0.104	-0.102	-0.092	0.016	-0.096	-0.086	-0.088	-0.090	0.004
N59V	0.000	0.000	0.000	-999.000	0.000	0.000	0.000	0.000	-999.000	0.000
N59W	0.000	0.000	0.000	-1000.000	0.000	0.000	0.000	0.000	-1000.000	0.000
N59Y	-0.123	-0.133	-0.136	-0.131	0.006	-0.134	-0.127	-0.122	-0.127	0.005
N59*	-0.174	-0.210	-0.199	-0.194	0.015	-0.177	-0.186	-0.187	-0.184	0.004
I60A	-0.130	-0.143	-0.130	-0.134	0.006	-0.114	-0.122	-0.136	-0.124	0.009
I60C	-0.140	-0.191	-0.182	-0.171	0.022	-0.145	-0.141	-0.148	-0.145	0.003
I60D	0.000	0.000	0.000	-999.000	0.000	0.000	0.000	0.000	-999.000	0.000
I60E	-0.061	-0.074	-0.093	-0.076	0.013	-0.092	-0.101	-0.108	-0.100	0.006
I60F	-0.121	-0.170	-0.246	-0.179	0.052	-0.201	-0.147	-0.117	-0.155	0.035
I60G	-0.143	-0.170	-0.160	-0.158	0.011	-0.157	-0.168	-0.164	-0.163	0.004
I60H	0.000	0.000	0.000	-999.000	0.000	0.000	0.000	0.000	-999.000	0.000
I60I	0.000	0.000	0.000	-1000.000	0.000	0.000	0.000	0.000	-1000.000	0.000
I60K	-0.133	-0.164	-0.168	-0.155	0.016	-0.155	-0.156	-0.150	-0.154	0.003
I60L	-0.011	-0.042	-0.039	-0.031	0.014	-0.026	-0.026	-0.033	-0.028	0.003
I60M	0.000	0.000	0.000	-999.000	0.000	0.000	0.000	0.000	-999.000	0.000
I60N	0.000	0.000	0.000	-999.000	0.000	0.000	0.000	0.000	-999.000	0.000
I60P	-0.122	-0.159	-0.137	-0.139	0.015	-0.140	-0.128	-0.172	-0.147	0.018
I60Q	-0.156	-0.196	-0.181	-0.178	0.017	-0.172	-0.177	-0.175	-0.174	0.002
I60R	-0.163	-0.194	-0.190	-0.182	0.014	-0.176	-0.181	-0.177	-0.178	0.002
I60S	-0.172	-0.195	-0.193	-0.187	0.010	-0.180	-0.195	-0.181	-0.185	0.007
I60T	-0.094	-0.126	-0.116	-0.112	0.014	-0.109	-0.107	-0.108	-0.108	0.001
I60V	0.019	-0.023	-0.026	-0.010	0.021	-0.021	-0.038	-0.021	-0.027	0.008
I60W	-0.099	-0.129	-0.129	-0.119	0.014	-0.108	-0.124	-0.112	-0.115	0.007
I60Y	0.000	0.000	0.000	-999.000	0.000	0.000	0.000	0.000	-999.000	0.000
I60*	0.000	0.000	0.000	-999.000	0.000	0.000	0.000	0.000	-999.000	0.000
I61A	-0.030	-0.059	-0.079	-0.056	0.020	-0.039	-0.026	-0.035	-0.033	0.005
I61C	0.000	0.000	0.000	-999.000	0.000	0.000	0.000	0.000	-999.000	0.000
I61D	0.000	0.000	0.000	-1000.000	0.000	0.000	0.000	0.000	-1000.000	0.000
I61E	0.000	0.000	0.000	-999.000	0.000	0.000	0.000	0.000	-999.000	0.000
I61F	0.000	0.000	0.000	-1000.000	0.000	0.000	0.000	0.000	-1000.000	0.000
I61G	-0.149	-0.181	-0.176	-0.169	0.014	-0.158	-0.159	-0.157	-0.158	0.001
I61H	0.000	0.000	0.000	-1000.000	0.000	0.000	0.000	0.000	-1000.000	0.000
I61I	0.000	0.000	0.000	-1000.000	0.000	0.000	0.000	0.000	-1000.000	0.000
I61K	-0.145	-0.225	-0.194	-0.188	0.033	-0.175	-0.173	-0.184	-0.177	0.005
I61L	-0.251	-0.294	-0.275	-0.273	0.017	-0.237	-0.267	-0.248	-0.251	0.012
I61M	0.000	0.000	0.000	-1000.000	0.000	0.000	0.000	0.000	-1000.000	0.000
I61N	0.000	0.000	0.000	-1000.000	0.000	0.000	0.000	0.000	-1000.000	0.000
I61P	-0.317	-0.223	-0.257	-0.266	0.039	-0.284	-0.237	-0.290	-0.270	0.024
I61Q	-0.105	-0.142	-0.125	-0.124	0.015	-0.131	-0.148	-0.134	-0.138	0.008
I61R	-0.110	-0.146	-0.162	-0.140	0.021	-0.154	-0.167	-0.144	-0.155	0.010
I61S	-0.141	-0.173	-0.160	-0.158	0.013	-0.159	-0.160	-0.153	-0.158	0.003
I61T	-0.064	-0.118	-0.109	-0.097	0.024	-0.075	-0.066	-0.084	-0.075	0.007
I61V	0.017	0.003	-0.004	0.005	0.009	0.001	-0.006	0.000	-0.002	0.003
I61W	0.000	0.000	0.000	-999.000	0.000	0.000	0.000	0.000	-999.000	0.000
I61Y	-0.114	-0.144	-0.134	-0.131	0.013	-0.125	-0.117	-0.128	-0.123	0.005
I61*	0.000	0.000	0.000	-999.000	0.000	0.000	0.000	0.000	-999.000	0.000
L62A	0.000	0.000	0.000	-999.000	0.000	0.000	0.000	0.000	-999.000	0.000
L62C	0.000	0.000	0.000	-999.000	0.000	0.000	0.000	0.000	-999.000	0.000
L62D	0.000	0.000	0.000	-1000.000	0.000	0.000	0.000	0.000	-1000.000	0.000
L62E	-0.091	-0.116	-0.128	-0.112	0.015	-0.124	-0.119	-0.115	-0.119	0.003
L62F	0.000	0.000	0.000	-999.000	0.000	0.000	0.000	0.000	-999.000	0.000
L62G	-0.157	-0.178	-0.181	-0.172	0.011	-0.168	-0.169	-0.169	-0.169	0.001
L62H	0.000	0.000	0.000	-1000.000	0.000	0.000	0.000	0.000	-1000.000	0.000
L62I	0.000	0.000	0.000	-1000.000	0.000	0.000	0.000	0.000	-1000.000	0.000
L62K	-0.085	-0.095	-0.104	-0.095	0.008	-0.107	-0.115	-0.098	-0.107	0.007
L62L	0.000	0.000	0.000	-1000.000	0.000	0.000	0.000	0.000	-1000.000	0.000
L62M	0.000	0.000	0.000	-1000.000	0.000	0.000	0.000	0.000	-1000.000	0.000
L62N	0.000	0.000	0.000	-1000.000	0.000	0.000	0.000	0.000	-1000.000	0.000
L62P	0.000	0.000	0.000	-1000.000	0.000	0.000	0.000	0.000	-1000.000	0.000
L62Q	0.000	0.000	0.000	-1000.000	0.000	0.000	0.000	0.000	-1000.000	0.000
L62R	-0.119	-0.153	-0.158	-0.143	0.017	-0.144	-0.127	-0.153	-0.141	0.011
L62S	0.000	0.000	0.000	-999.000	0.000	0.000	0.000	0.000	-999.000	0.000
L62T	0.000	0.000	0.000	-999.000	0.000	0.000	0.000	0.000	-999.000	0.000
L62V	0.000	0.000	0.000	-999.000	0.000	0.000	0.000	0.000	-999.000	0.000
L62W	-0.123	-0.145	-0.167	-0.145	0.018	-0.145	-0.142	-0.147	-0.145	0.002
L62Y	0.000	0.000	0.000	-1000.000	0.000	0.000	0.000	0.000	-1000.000	0.000
L62*	-0.198	-0.242	-0.174	-0.205	0.028	-0.134	-0.194	-0.181	-0.170	0.025
S63A	0.002	-0.032	-0.028	-0.019	0.015	-0.013	-0.005	-0.021	-0.013	0.007
S63C	-0.346	-0.321	-0.387	-0.351	0.027	-0.343	-0.297	-0.229	-0.290	0.047
S63D	0.000	0.000	0.000	-999.000	0.000	0.000	0.000	0.000	-999.000	0.000
S63E	0.000	0.000	0.000	-1000.000	0.000	0.000	0.000	0.000	-1000.000	0.000
S63F	-0.110	-0.127	-0.114	-0.117	0.007	-0.119	-0.119	-0.143	-0.127	0.011
S63G	-0.105	-0.144	-0.137	-0.129	0.017	-0.125	-0.119	-0.122	-0.122	0.002
S63H	0.000	0.000	0.000	-1000.000	0.000	0.000	0.000	0.000	-1000.000	0.000
S63I	0.000	0.000	0.000	-999.000	0.000	0.000	-0.339	0.000	-999.000	0.000
S63K	-0.169	-0.230	-0.212	-0.203	0.026	-0.181	-0.185	-0.182	-0.183	0.002
S63L	-0.111	-0.252	-0.170	-0.178	0.058	-0.131	-0.141	-0.134	-0.135	0.004
S63M	-0.087	-0.080	-0.075	-0.080	0.005	-0.096	-0.075	-0.102	-0.091	0.011
S63N	-0.276	-0.313	-0.228	-0.272	0.035	-0.140	-0.261	-0.281	-0.228	0.062
S63P	-0.134	-0.186	-0.164	-0.161	0.021	-0.157	-0.184	-0.173	-0.171	0.011
S63Q	0.000	0.000	0.000	-999.000	0.000	0.000	0.000	0.000	-999.000	0.000
S63R	-0.514	0.000	-0.437	-0.475	0.039	0.000	-0.763	0.000	-999.000	0.000
S63S	0.000	0.000	0.000	-1000.000	0.000	0.000	0.000	0.000	-1000.000	0.000
S63T	0.000	0.000	0.000	-999.000	0.000	0.000	0.000	0.000	-999.000	0.000
S63V	-0.105	-0.115	-0.186	-0.135	0.036	-0.145	-0.154	-0.140	-0.146	0.006
S63W	-0.110	-0.135	-0.118	-0.121	0.011	-0.111	-0.122	-0.131	-0.122	0.008
S63Y	0.000	0.000	0.000	-1000.000	0.000	0.000	0.000	0.000	-1000.000	0.000
S63*	0.000	0.000	0.000	-999.000	0.000	0.000	0.000	0.000	-999.000	0.000
S64A	-0.060	-0.099	-0.089	-0.082	0.017	-0.085	-0.076	-0.079	-0.080	0.004
S64C	0.000	0.000	0.000	-1000.000	0.000	0.000	0.000	0.000	-1000.000	0.000
S64D	-0.139	-0.169	-0.170	-0.160	0.014	-0.153	-0.152	-0.151	-0.152	0.001
S64E	-0.082	-0.126	-0.120	-0.109	0.020	-0.099	-0.090	-0.100	-0.096	0.005
S64F	0.000	0.000	0.000	-999.000	0.000	0.000	0.000	0.000	-999.000	0.000
S64G	-0.037	-0.067	-0.054	-0.053	0.012	-0.048	-0.049	-0.054	-0.050	0.003
S64H	0.000	0.000	0.000	-1000.000	0.000	0.000	0.000	0.000	-1000.000	0.000
S64I	0.000	0.000	0.000	-1000.000	0.000	0.000	0.000	0.000	-1000.000	0.000
S64K	-0.062	-0.091	-0.080	-0.078	0.012	-0.074	-0.076	-0.080	-0.077	0.003
S64L	-0.014	-0.051	-0.042	-0.036	0.016	-0.028	-0.021	-0.031	-0.026	0.004
S64M	-0.114	-0.145	-0.133	-0.131	0.013	-0.117	-0.120	-0.122	-0.120	0.002
S64N	0.000	0.000	0.000	-1000.000	0.000	0.000	0.000	0.000	-1000.000	0.000
S64P	0.000	0.000	0.000	-1000.000	0.000	0.000	0.000	0.000	-1000.000	0.000
S64Q	-0.153	-0.190	-0.173	-0.172	0.015	-0.155	-0.157	-0.164	-0.159	0.004
S64R	0.106	0.092	0.104	0.101	0.006	0.107	0.107	0.095	0.103	0.006
S64S	0.000	0.000	0.000	-1000.000	0.000	0.000	0.000	0.000	-1000.000	0.000
S64T	0.068	0.061	0.054	0.061	0.006	0.054	0.049	0.055	0.053	0.002
S64V	-0.106	-0.138	-0.123	-0.123	0.013	-0.113	-0.117	-0.147	-0.126	0.015
S64W	-0.143	-0.190	-0.174	-0.169	0.020	-0.156	-0.147	-0.153	-0.152	0.004
S64Y	-0.069	-0.094	-0.084	-0.082	0.011	-0.069	-0.066	-0.084	-0.073	0.008
S64*	-0.149	-0.184	-0.173	-0.169	0.015	-0.172	-0.161	-0.158	-0.164	0.006
Q65A	0.000	0.000	0.000	-999.000	0.000	0.000	0.000	0.000	-999.000	0.000
Q65C	0.000	0.000	0.000	-999.000	0.000	0.000	0.000	0.000	-999.000	0.000
Q65D	0.000	0.000	0.000	-1000.000	0.000	0.000	0.000	0.000	-1000.000	0.000
Q65E	0.000	0.000	0.000	-999.000	0.000	0.000	0.000	0.000	-999.000	0.000
Q65F	0.000	0.000	0.000	-999.000	0.000	0.000	0.000	0.000	-999.000	0.000
Q65G	0.079	0.071	0.087	0.079	0.007	0.082	0.087	0.089	0.086	0.003
Q65H	0.000	0.000	0.000	-1000.000	0.000	0.000	0.000	0.000	-1000.000	0.000
Q65I	0.000	0.000	0.000	-999.000	0.000	0.000	0.000	0.000	-999.000	0.000
Q65K	0.076	0.062	0.058	0.066	0.008	0.066	0.057	0.063	0.062	0.004
Q65L	0.079	0.055	0.063	0.066	0.010	0.066	0.064	0.059	0.063	0.003
Q65M	0.000	0.000	0.000	-1000.000	0.000	0.000	0.000	0.000	-1000.000	0.000
Q65N	0.057	0.044	0.058	0.053	0.006	0.076	0.074	0.073	0.074	0.001
Q65P	-0.162	-0.190	-0.185	-0.179	0.012	-0.166	-0.192	-0.174	-0.177	0.011
Q65Q	0.000	0.000	0.000	-1000.000	0.000	0.000	0.000	0.000	-1000.000	0.000
Q65R	-0.155	-0.186	-0.158	-0.166	0.014	-0.152	-0.161	-0.164	-0.159	0.005
Q65S	0.000	0.000	0.000	-999.000	0.000	0.000	0.000	0.000	-999.000	0.000
Q65T	0.000	0.000	0.000	-999.000	0.000	0.000	0.000	0.000	-999.000	0.000
Q65V	0.037	0.013	0.012	0.021	0.012	0.016	0.019	0.015	0.017	0.002
Q65W	0.000	0.000	0.000	-999.000	0.000	0.000	0.000	0.000	-999.000	0.000
Q65Y	-0.006	-0.037	-0.039	-0.027	0.015	-0.042	-0.032	-0.045	-0.040	0.006
Q65*	0.000	0.000	0.000	-999.000	0.000	0.000	0.000	0.000	-999.000	0.000
P66A	0.127	0.107	0.117	0.117	0.008	0.122	0.116	0.114	0.117	0.004
P66C	0.000	0.000	0.000	-999.000	0.000	0.000	0.000	0.000	-999.000	0.000
P66D	0.000	0.000	0.000	-1000.000	0.000	0.000	0.000	0.000	-1000.000	0.000
P66E	-0.129	-0.154	-0.134	-0.139	0.011	-0.123	-0.128	-0.132	-0.128	0.004
P66F	0.000	0.000	0.000	-1000.000	0.000	0.000	0.000	0.000	-1000.000	0.000
P66G	0.002	-0.021	-0.015	-0.011	0.010	-0.007	-0.011	-0.012	-0.010	0.002
P66H	0.043	0.029	0.018	0.030	0.010	0.020	0.022	0.018	0.020	0.002
P66I	0.000	0.000	0.000	-1000.000	0.000	0.000	0.000	0.000	-1000.000	0.000
P66K	0.095	0.073	0.074	0.081	0.011	0.070	0.066	0.071	0.069	0.002
P66L	-0.009	-0.030	-0.010	-0.016	0.010	-0.003	-0.002	-0.007	-0.004	0.002
P66M	0.029	0.017	0.015	0.020	0.006	0.015	0.021	0.015	0.017	0.003
P66N	0.000	0.000	0.000	-999.000	0.000	0.000	0.000	0.000	-999.000	0.000
P66P	0.000	0.000	0.000	-1000.000	0.000	0.000	0.000	0.000	-1000.000	0.000
P66Q	0.000	0.000	0.000	-1000.000	0.000	0.000	0.000	0.000	-1000.000	0.000
P66R	0.104	0.087	0.092	0.094	0.007	0.098	0.097	0.091	0.095	0.003
P66S	0.000	0.000	0.000	-1000.000	0.000	0.000	0.000	0.000	-1000.000	0.000
P66T	0.039	0.028	0.026	0.031	0.006	0.032	0.036	0.029	0.032	0.003
P66V	-0.114	-0.156	-0.137	-0.136	0.017	-0.116	-0.112	-0.122	-0.116	0.004
P66W	0.014	-0.012	-0.001	0.000	0.011	0.007	0.013	-0.002	0.006	0.006
P66Y	0.000	0.000	0.000	-999.000	0.000	0.000	0.000	0.000	-999.000	0.000
P66*	-0.149	-0.177	-0.166	-0.164	0.011	-0.174	-0.168	-0.166	-0.169	0.003
G67A	0.037	0.019	0.027	0.028	0.007	0.036	0.037	0.029	0.034	0.004
G67C	0.000	0.000	0.000	-1000.000	0.000	0.000	0.000	0.000	-1000.000	0.000
G67D	0.000	0.000	0.000	-999.000	0.000	0.000	0.000	0.000	-999.000	0.000
G67E	-0.123	-0.157	-0.140	-0.140	0.014	-0.127	-0.127	-0.135	-0.129	0.004
G67F	0.000	0.000	0.000	-999.000	0.000	0.000	0.000	0.000	-999.000	0.000
G67G	0.000	0.000	0.000	-1000.000	0.000	0.000	0.000	0.000	-1000.000	0.000
G67H	0.000	0.000	0.000	-999.000	0.000	0.000	0.000	0.000	-999.000	0.000
G67I	0.000	0.000	0.000	-999.000	0.000	0.000	0.000	0.000	-999.000	0.000
G67K	0.004	-0.015	-0.004	-0.005	0.008	0.004	0.006	-0.001	0.003	0.003
G67L	0.004	-0.024	-0.003	-0.008	0.012	0.001	-0.004	-0.015	-0.006	0.007
G67M	0.000	0.000	0.000	-999.000	0.000	0.000	0.000	0.000	-999.000	0.000
G67N	0.073	0.055	0.061	0.063	0.008	0.068	0.067	0.060	0.065	0.004
G67P	0.000	0.000	0.000	-999.000	0.000	0.000	0.000	0.000	-999.000	0.000
G67Q	0.000	0.000	0.000	-1000.000	0.000	0.000	0.000	0.000	-1000.000	0.000
G67R	0.077	0.048	0.049	0.058	0.013	0.061	0.057	0.056	0.058	0.002
G67S	0.000	0.000	0.000	-999.000	0.000	0.000	0.000	0.000	-999.000	0.000
G67T	0.000	0.000	0.000	-999.000	0.000	0.000	0.000	0.000	-999.000	0.000
G67V	-0.034	-0.047	-0.055	-0.046	0.008	-0.050	-0.061	-0.040	-0.050	0.009
G67W	-0.022	-0.049	-0.021	-0.031	0.013	-0.009	-0.006	-0.015	-0.010	0.004
G67Y	0.000	0.000	0.000	-999.000	0.000	0.000	0.000	0.000	-999.000	0.000
G67*	-0.207	-0.263	-0.263	-0.245	0.026	-0.220	-0.247	-0.245	-0.237	0.012
T68A	0.009	-0.007	0.004	0.002	0.007	0.009	0.011	0.005	0.008	0.002
T68C	0.048	0.032	0.023	0.035	0.010	0.070	0.057	0.064	0.064	0.005
T68D	0.000	0.000	0.000	-999.000	0.000	0.000	0.000	0.000	-999.000	0.000
T68E	-0.049	-0.075	-0.075	-0.067	0.012	-0.055	-0.079	-0.063	-0.066	0.010
T68F	-0.165	-0.121	-0.119	-0.135	0.021	-0.172	0.000	-0.165	-0.168	0.003
T68G	0.021	-0.001	0.002	0.008	0.010	0.006	-0.002	0.001	0.002	0.003
T68H	0.000	0.000	0.000	-999.000	0.000	0.000	0.000	0.000	-999.000	0.000
T68I	0.005	-0.011	-0.013	-0.006	0.008	-0.006	-0.001	-0.011	-0.006	0.004
T68K	0.000	0.000	0.000	-1000.000	0.000	0.000	0.000	0.000	-1000.000	0.000
T68L	-0.156	-0.186	-0.165	-0.169	0.012	-0.149	-0.155	-0.159	-0.154	0.004
T68M	0.117	0.095	0.101	0.104	0.009	0.110	0.111	0.099	0.107	0.006
T68N	0.079	0.059	0.069	0.069	0.008	0.071	0.069	0.064	0.068	0.003
T68P	0.066	0.038	0.041	0.049	0.013	0.055	0.056	0.046	0.052	0.004
T68Q	0.107	0.081	0.089	0.093	0.011	0.096	0.092	0.087	0.092	0.004
T68R	0.045	0.028	0.043	0.039	0.008	0.042	0.044	0.038	0.041	0.002
T68S	-0.055	-0.081	-0.073	-0.070	0.011	-0.062	-0.067	-0.069	-0.066	0.003
T68T	0.000	0.000	0.000	-1000.000	0.000	0.000	0.000	0.000	-1000.000	0.000
T68V	-0.044	-0.066	-0.057	-0.056	0.009	-0.053	-0.055	-0.059	-0.056	0.003
T68W	0.028	0.009	0.013	0.016	0.008	0.010	0.009	0.006	0.008	0.002
T68Y	0.000	0.000	0.000	-999.000	0.000	0.000	0.000	0.000	-999.000	0.000
T68*	0.000	0.000	0.000	-999.000	0.000	0.000	0.000	0.000	-999.000	0.000
D69A	-0.026	-0.061	-0.032	-0.040	0.015	-0.015	-0.010	-0.025	-0.016	0.006
D69C	0.000	0.000	0.000	-999.000	0.000	0.000	0.000	0.000	-999.000	0.000
D69D	0.000	0.000	0.000	-1000.000	0.000	0.000	0.000	0.000	-1000.000	0.000
D69E	0.000	0.000	0.000	-1000.000	0.000	0.000	0.000	0.000	-1000.000	0.000
D69F	-0.156	-0.206	-0.176	-0.179	0.021	-0.151	-0.157	-0.163	-0.157	0.005
D69G	-0.034	-0.067	-0.056	-0.052	0.014	-0.041	-0.035	-0.043	-0.040	0.003
D69H	-0.037	-0.058	-0.038	-0.044	0.010	-0.019	-0.013	-0.026	-0.019	0.006
D69I	0.000	0.000	0.000	-999.000	0.000	0.000	0.000	0.000	-999.000	0.000
D69K	-0.122	-0.155	-0.152	-0.143	0.015	-0.126	-0.118	-0.128	-0.124	0.004
D69L	-0.061	-0.107	-0.096	-0.088	0.020	-0.067	-0.063	-0.066	-0.065	0.002
D69M	0.012	-0.021	-0.016	-0.008	0.014	0.006	0.012	-0.002	0.006	0.006
D69N	-0.013	-0.038	-0.016	-0.022	0.011	-0.012	-0.010	-0.011	-0.011	0.001
D69P	-0.049	-0.097	-0.071	-0.072	0.020	-0.048	-0.038	-0.053	-0.046	0.006
D69Q	-0.060	-0.091	-0.084	-0.078	0.014	-0.045	-0.042	-0.057	-0.048	0.006
D69R	-0.053	-0.113	-0.077	-0.081	0.025	-0.058	-0.053	-0.068	-0.060	0.006
D69S	0.013	-0.015	-0.008	-0.003	0.012	-0.006	-0.007	-0.010	-0.008	0.002
D69T	-0.107	-0.148	-0.123	-0.126	0.017	-0.099	-0.102	-0.110	-0.104	0.005
D69V	-0.096	-0.114	-0.113	-0.108	0.008	-0.115	-0.117	-0.112	-0.115	0.002
D69W	0.000	0.000	0.000	-999.000	0.000	0.000	0.000	0.000	-999.000	0.000
D69Y	-0.185	-0.217	-0.167	-0.190	0.021	-0.352	-0.206	-0.221	-0.259	0.066
D69*	0.000	0.000	0.000	-999.000	0.000	0.000	0.000	0.000	-999.000	0.000
D70A	0.000	0.000	0.000	-999.000	0.000	0.000	0.000	0.000	-999.000	0.000
D70C	-0.157	-0.184	-0.156	-0.166	0.013	-0.142	-0.147	-0.159	-0.149	0.007
D70D	0.000	0.000	0.000	-1000.000	0.000	0.000	0.000	0.000	-1000.000	0.000
D70E	0.000	0.000	0.000	-1000.000	0.000	0.000	0.000	0.000	-1000.000	0.000
D70F	-0.137	0.000	-0.274	-0.205	0.069	-0.341	-0.334	-0.111	-0.262	0.107
D70G	0.014	-0.001	-0.005	0.003	0.008	0.002	0.000	-0.001	0.000	0.001
D70H	0.066	0.051	0.046	0.054	0.009	0.049	0.044	0.044	0.046	0.002
D70I	0.000	0.000	0.000	-999.000	0.000	0.000	0.000	0.000	-999.000	0.000
D70K	-0.010	-0.033	-0.020	-0.021	0.009	-0.013	-0.016	-0.018	-0.016	0.002
D70L	0.001	-0.020	-0.013	-0.011	0.009	-0.008	-0.012	-0.013	-0.011	0.002
D70M	0.029	0.025	0.026	0.027	0.002	0.032	0.028	0.027	0.029	0.002
D70N	-0.050	-0.076	-0.055	-0.060	0.011	-0.050	-0.053	-0.054	-0.052	0.002
D70P	-0.082	-0.115	-0.121	-0.106	0.017	-0.099	-0.123	-0.111	-0.111	0.010
D70Q	0.038	0.023	0.035	0.032	0.006	0.041	0.043	0.037	0.040	0.003
D70R	-0.020	-0.039	-0.033	-0.031	0.008	-0.024	-0.023	-0.027	-0.025	0.002
D70S	0.096	0.070	0.081	0.082	0.011	0.080	0.081	0.078	0.080	0.001
D70T	0.000	0.000	0.000	-999.000	0.000	0.000	0.000	0.000	-999.000	0.000
D70V	0.012	-0.012	-0.008	-0.003	0.010	-0.005	-0.009	-0.008	-0.007	0.002
D70W	0.047	0.034	0.027	0.036	0.008	0.037	0.043	0.031	0.037	0.005
D70Y	0.000	0.000	0.000	-999.000	0.000	0.000	0.000	0.000	-999.000	0.000
D70*	-0.142	-0.169	-0.158	-0.156	0.011	-0.144	-0.139	-0.149	-0.144	0.004
R71A	0.000	0.000	0.000	-999.000	0.000	0.000	0.000	0.000	-999.000	0.000
R71C	0.000	0.000	0.000	-1000.000	0.000	0.000	0.000	0.000	-1000.000	0.000
R71D	0.000	0.000	0.000	-1000.000	0.000	0.000	0.000	0.000	-1000.000	0.000
R71E	0.016	-0.008	0.007	0.005	0.010	0.012	0.017	0.008	0.012	0.004
R71F	-0.045	-0.081	-0.058	-0.061	0.015	-0.051	-0.033	-0.052	-0.045	0.009
R71G	0.087	0.067	0.079	0.078	0.008	0.077	0.081	0.073	0.077	0.003
R71H	0.063	0.039	0.052	0.051	0.010	0.054	0.055	0.049	0.053	0.003
R71I	0.000	0.000	0.000	-999.000	0.000	0.000	0.000	0.000	-999.000	0.000
R71K	0.000	0.000	0.000	-999.000	0.000	0.000	0.000	0.000	-999.000	0.000
R71L	0.034	0.006	0.020	0.020	0.011	0.026	0.031	0.022	0.026	0.003
R71M	0.000	0.000	0.000	-999.000	0.000	0.000	0.000	0.000	-999.000	0.000
R71N	-0.000	-0.024	-0.013	-0.012	0.010	-0.008	-0.005	-0.013	-0.009	0.003
R71P	-0.147	-0.210	-0.195	-0.184	0.027	-0.145	-0.139	-0.153	-0.146	0.006
R71Q	0.019	-0.005	0.012	0.008	0.010	0.010	0.015	0.008	0.011	0.003
R71R	0.000	0.000	0.000	-1000.000	0.000	0.000	0.000	0.000	-1000.000	0.000
R71S	0.020	-0.006	0.008	0.007	0.011	0.001	-0.001	0.001	0.000	0.001
R71T	0.000	0.000	0.000	-999.000	0.000	0.000	0.000	0.000	-999.000	0.000
R71V	0.014	-0.012	-0.008	-0.002	0.012	-0.011	-0.006	-0.017	-0.011	0.005
R71W	-0.038	-0.076	-0.073	-0.062	0.017	-0.043	-0.035	-0.048	-0.042	0.005
R71Y	0.000	0.000	0.000	-999.000	0.000	0.000	0.000	0.000	-999.000	0.000
R71*	-0.162	-0.181	-0.177	-0.174	0.008	-0.166	-0.168	-0.169	-0.168	0.001
V72A	0.000	0.000	0.000	-999.000	0.000	0.000	0.000	0.000	-999.000	0.000
V72C	-0.026	-0.041	-0.028	-0.032	0.006	-0.007	-0.015	-0.022	-0.015	0.006
V72D	-0.163	-0.201	-0.171	-0.178	0.016	-0.167	-0.181	-0.172	-0.173	0.006
V72E	0.000	0.000	0.000	-999.000	0.000	0.000	0.000	0.000	-999.000	0.000
V72F	0.000	0.000	0.000	-1000.000	0.000	0.000	0.000	0.000	-1000.000	0.000
V72G	0.036	0.017	0.022	0.025	0.008	0.030	0.034	0.021	0.028	0.005
V72H	0.000	0.000	0.000	-1000.000	0.000	0.000	0.000	0.000	-1000.000	0.000
V72I	0.051	0.020	0.038	0.036	0.012	0.047	0.053	0.038	0.046	0.006
V72K	-0.077	-0.118	-0.106	-0.100	0.017	-0.121	-0.116	-0.122	-0.119	0.003
V72L	0.024	-0.008	0.007	0.008	0.013	0.013	0.023	0.012	0.016	0.005
V72M	0.000	0.000	0.000	-999.000	0.000	0.000	0.000	0.000	-999.000	0.000
V72N	0.000	0.000	0.000	-999.000	0.000	0.000	0.000	0.000	-999.000	0.000
V72P	0.000	0.000	0.000	-1000.000	0.000	0.000	0.000	0.000	-1000.000	0.000
V72Q	0.000	0.000	0.000	-999.000	0.000	0.000	0.000	0.000	-999.000	0.000
V72R	0.000	0.000	0.000	-999.000	0.000	0.000	0.000	0.000	-999.000	0.000
V72S	0.000	0.000	0.000	-999.000	0.000	0.000	0.000	0.000	-999.000	0.000
V72T	0.000	0.000	0.000	-999.000	0.000	0.000	0.000	0.000	-999.000	0.000
V72V	0.000	0.000	0.000	-1000.000	0.000	0.000	0.000	0.000	-1000.000	0.000
V72W	-0.069	-0.111	-0.107	-0.096	0.019	-0.100	-0.092	-0.095	-0.096	0.003
V72Y	0.000	0.000	0.000	-999.000	0.000	0.000	0.000	0.000	-999.000	0.000
V72*	0.000	0.000	0.000	-999.000	0.000	0.000	0.000	0.000	-999.000	0.000
T73A	-0.053	-0.076	-0.074	-0.068	0.010	-0.058	-0.055	-0.072	-0.062	0.007
T73C	0.000	0.000	0.000	-999.000	0.000	0.000	0.000	0.000	-999.000	0.000
T73D	0.000	0.000	0.000	-999.000	0.000	0.000	0.000	0.000	-999.000	0.000
T73E	-0.058	-0.081	-0.073	-0.070	0.009	-0.042	-0.055	-0.059	-0.052	0.007
T73F	0.000	0.000	0.000	-999.000	0.000	0.000	0.000	0.000	-999.000	0.000
T73G	-0.049	-0.073	-0.065	-0.062	0.010	-0.049	-0.047	-0.053	-0.050	0.003
T73H	0.000	0.000	0.000	-1000.000	0.000	0.000	0.000	0.000	-1000.000	0.000
T73I	-0.110	-0.163	-0.142	-0.138	0.022	-0.152	-0.156	-0.120	-0.143	0.016
T73K	0.143	0.141	0.121	0.135	0.010	0.133	0.130	0.130	0.131	0.001
T73L	0.046	0.034	0.030	0.037	0.007	0.035	0.031	0.030	0.032	0.002
T73M	0.065	0.045	0.058	0.056	0.008	0.056	0.055	0.057	0.056	0.001
T73N	0.053	0.037	0.045	0.045	0.006	0.052	0.051	0.048	0.050	0.002
T73P	0.000	0.000	0.000	-999.000	0.000	0.000	0.000	0.000	-999.000	0.000
T73Q	0.000	0.000	0.000	-999.000	0.000	0.000	0.000	0.000	-999.000	0.000
T73R	0.078	0.057	0.065	0.067	0.008	0.068	0.064	0.063	0.065	0.002
T73S	-0.037	-0.060	-0.056	-0.051	0.010	-0.050	-0.055	-0.056	-0.053	0.003
T73T	0.000	0.000	0.000	-1000.000	0.000	0.000	0.000	0.000	-1000.000	0.000
T73V	0.056	0.036	0.042	0.045	0.008	0.046	0.041	0.038	0.041	0.003
T73W	0.035	0.019	0.030	0.028	0.006	0.032	0.026	0.025	0.028	0.003
T73Y	0.107	0.092	0.097	0.099	0.006	0.105	0.104	0.098	0.102	0.003
T73*	0.000	0.000	0.000	-999.000	0.000	0.000	0.000	0.000	-999.000	0.000
W74A	-0.136	-0.159	-0.162	-0.152	0.012	-0.143	-0.147	-0.144	-0.145	0.002
W74C	0.000	0.000	0.000	-1000.000	0.000	0.000	0.000	0.000	-1000.000	0.000
W74D	-0.106	-0.118	-0.109	-0.111	0.005	-0.117	-0.115	-0.100	-0.111	0.008
W74E	0.000	0.000	0.000	-999.000	0.000	0.000	0.000	0.000	-999.000	0.000
W74F	0.040	0.033	0.023	0.032	0.007	0.033	0.030	0.029	0.031	0.002
W74G	-0.118	-0.139	-0.136	-0.131	0.009	-0.127	-0.133	-0.130	-0.130	0.003
W74H	0.000	0.000	0.000	-999.000	0.000	0.000	0.000	0.000	-999.000	0.000
W74I	-0.065	-0.115	-0.099	-0.093	0.021	-0.065	-0.068	-0.069	-0.067	0.002
W74K	0.000	0.000	0.000	-1000.000	0.000	0.000	0.000	0.000	-1000.000	0.000
W74L	-0.136	-0.182	-0.174	-0.164	0.020	-0.143	-0.140	-0.146	-0.143	0.002
W74M	-0.125	-0.168	-0.163	-0.152	0.019	-0.136	-0.130	-0.135	-0.134	0.003
W74N	-0.129	-0.172	-0.156	-0.152	0.018	-0.138	-0.140	-0.152	-0.144	0.006
W74P	-0.131	-0.165	-0.161	-0.152	0.015	-0.146	-0.151	-0.153	-0.150	0.003
W74Q	-0.132	-0.174	-0.151	-0.152	0.017	-0.129	-0.141	-0.167	-0.146	0.016
W74R	-0.203	-0.259	-0.255	-0.239	0.025	-0.215	-0.247	-0.240	-0.234	0.014
W74S	-0.159	-0.213	-0.209	-0.193	0.024	-0.182	-0.193	-0.187	-0.187	0.004
W74T	-0.066	-0.103	-0.107	-0.092	0.018	-0.086	-0.081	-0.083	-0.083	0.002
W74V	-0.106	-0.151	-0.142	-0.133	0.020	-0.114	-0.110	-0.117	-0.114	0.003
W74W	0.000	0.000	0.000	-1000.000	0.000	0.000	0.000	0.000	-1000.000	0.000
W74Y	-0.042	-0.072	-0.054	-0.056	0.012	-0.030	-0.032	-0.045	-0.035	0.007
W74*	-0.418	-0.276	-0.284	-0.326	0.065	-0.227	-0.361	-0.218	-0.268	0.066
V75A	0.000	0.000	0.000	-1000.000	0.000	0.000	0.000	0.000	-1000.000	0.000
V75C	-0.015	-0.037	-0.020	-0.024	0.009	0.005	0.002	-0.006	0.001	0.005
V75D	0.000	0.000	0.000	-1000.000	0.000	0.000	0.000	0.000	-1000.000	0.000
V75E	0.000	0.000	0.000	-1000.000	0.000	0.000	0.000	0.000	-1000.000	0.000
V75F	0.000	0.000	0.000	-999.000	0.000	0.000	0.000	0.000	-999.000	0.000
V75G	-0.129	-0.177	-0.167	-0.158	0.021	-0.131	-0.123	-0.135	-0.130	0.005
V75H	0.000	0.000	0.000	-1000.000	0.000	0.000	0.000	0.000	-1000.000	0.000
V75I	0.000	0.000	0.000	-999.000	0.000	0.000	0.000	0.000	-999.000	0.000
V75K	-0.151	-0.190	-0.181	-0.174	0.017	-0.144	-0.152	-0.158	-0.151	0.006
V75L	0.000	-0.793	0.000	-999.000	0.000	-0.422	-0.439	-0.793	-0.551	0.171
V75M	0.000	0.000	0.000	-1000.000	0.000	0.000	0.000	0.000	-1000.000	0.000
V75N	-0.090	-0.188	-0.179	-0.152	0.044	-0.173	-0.159	-0.174	-0.169	0.007
V75P	0.000	0.000	0.000	-999.000	0.000	0.000	0.000	0.000	-999.000	0.000
V75Q	0.000	0.000	0.000	-999.000	0.000	0.000	0.000	0.000	-999.000	0.000
V75R	-0.056	-0.097	-0.086	-0.080	0.017	-0.066	-0.066	-0.066	-0.066	0.000
V75S	-0.040	-0.063	-0.050	-0.051	0.009	-0.033	-0.035	-0.040	-0.036	0.003
V75T	-0.017	-0.045	-0.031	-0.031	0.012	-0.016	-0.013	-0.022	-0.017	0.004
V75V	0.000	0.000	0.000	-1000.000	0.000	0.000	0.000	0.000	-1000.000	0.000
V75W	-0.144	-0.153	-0.155	-0.151	0.005	-0.147	-0.155	-0.162	-0.155	0.006
V75Y	0.000	0.000	0.000	-999.000	0.000	0.000	0.000	0.000	-999.000	0.000
V75*	-0.120	-0.162	-0.154	-0.145	0.018	-0.122	-0.165	-0.144	-0.144	0.018
K76A	0.068	0.048	0.050	0.055	0.009	0.061	0.057	0.054	0.058	0.003
K76C	0.000	0.000	0.000	-999.000	0.000	0.000	0.000	0.000	-999.000	0.000
K76D	0.006	-0.009	-0.024	-0.009	0.012	-0.019	-0.005	-0.018	-0.014	0.007
K76E	0.020	-0.002	0.010	0.009	0.009	0.010	0.010	0.005	0.008	0.002
K76F	-0.018	-0.053	-0.041	-0.038	0.015	-0.029	-0.022	-0.030	-0.027	0.003
K76G	0.090	0.078	0.079	0.082	0.005	0.086	0.084	0.081	0.084	0.002
K76H	0.124	0.102	0.110	0.112	0.009	0.114	0.115	0.111	0.113	0.002
K76I	0.000	0.000	0.000	-999.000	0.000	0.000	0.000	0.000	-999.000	0.000
K76K	0.000	0.000	0.000	-1000.000	0.000	0.000	0.000	0.000	-1000.000	0.000
K76L	-0.084	-0.121	-0.101	-0.102	0.015	-0.095	-0.090	-0.092	-0.092	0.002
K76M	0.000	0.000	0.000	-1000.000	0.000	0.000	0.000	0.000	-1000.000	0.000
K76N	0.106	0.091	0.086	0.094	0.008	0.091	0.085	0.085	0.087	0.003
K76P	0.032	0.001	0.031	0.021	0.014	0.038	0.044	0.035	0.039	0.004
K76Q	0.000	0.000	0.000	-999.000	0.000	0.000	0.000	0.000	-999.000	0.000
K76R	-0.009	-0.019	-0.012	-0.013	0.004	0.001	-0.006	-0.008	-0.004	0.004
K76S	0.083	0.063	0.068	0.071	0.008	0.074	0.071	0.068	0.071	0.002
K76T	0.033	0.017	0.019	0.023	0.007	0.018	0.013	0.014	0.015	0.002
K76V	-0.074	-0.116	-0.090	-0.093	0.017	-0.094	-0.091	-0.096	-0.094	0.002
K76W	-0.075	-0.119	-0.115	-0.103	0.020	-0.091	-0.075	-0.097	-0.087	0.009
K76Y	0.000	0.000	0.000	-999.000	0.000	0.000	0.000	0.000	-999.000	0.000
K76*	0.000	0.000	0.000	-999.000	0.000	0.000	0.000	0.000	-999.000	0.000
S77A	-0.003	-0.019	-0.023	-0.015	0.009	-0.010	-0.002	-0.008	-0.007	0.004
S77C	0.025	0.012	0.023	0.020	0.006	0.028	0.030	0.024	0.027	0.002
S77D	0.000	0.000	0.000	-999.000	0.000	0.000	0.000	0.000	-999.000	0.000
S77E	-0.038	-0.071	-0.058	-0.056	0.014	-0.042	-0.038	-0.047	-0.042	0.004
S77F	-0.069	-0.109	-0.112	-0.096	0.019	-0.104	-0.091	-0.094	-0.096	0.005
S77G	0.083	0.073	0.068	0.075	0.006	0.082	0.076	0.076	0.078	0.003
S77H	0.000	0.000	0.000	-1000.000	0.000	0.000	0.000	0.000	-1000.000	0.000
S77I	0.000	0.000	0.000	-999.000	0.000	0.000	0.000	0.000	-999.000	0.000
S77K	-0.065	-0.112	-0.092	-0.090	0.019	-0.070	-0.065	-0.075	-0.070	0.004
S77L	-0.128	-0.184	-0.219	-0.177	0.037	-0.146	-0.145	-0.266	-0.186	0.057
S77M	-0.443	-0.328	-0.218	-0.330	0.092	0.000	-0.328	0.000	-999.000	0.000
S77N	0.000	0.000	0.000	-1000.000	0.000	0.000	0.000	0.000	-1000.000	0.000
S77P	-0.213	-0.109	0.000	-0.161	0.052	-0.339	-0.189	-0.264	-0.264	0.061
S77Q	-0.058	-0.100	-0.081	-0.080	0.017	-0.076	-0.047	-0.057	-0.060	0.012
S77R	-0.134	-0.159	-0.156	-0.149	0.011	-0.144	-0.151	-0.131	-0.142	0.009
S77S	0.000	0.000	0.000	-1000.000	0.000	0.000	0.000	0.000	-1000.000	0.000
S77T	0.018	-0.007	0.015	0.009	0.011	0.021	0.024	0.011	0.019	0.005
S77V	-0.139	-0.175	-0.165	-0.160	0.015	-0.152	-0.149	-0.151	-0.151	0.001
S77W	0.000	0.000	0.000	-1000.000	0.000	0.000	0.000	0.000	-1000.000	0.000
S77Y	0.000	0.000	0.000	-999.000	0.000	0.000	0.000	0.000	-999.000	0.000
S77*	0.000	0.000	0.000	-1000.000	0.000	0.000	0.000	0.000	-1000.000	0.000
V78A	-0.023	-0.049	-0.038	-0.037	0.011	-0.027	-0.026	-0.033	-0.029	0.003
V78C	0.000	0.000	0.000	-999.000	0.000	0.000	0.000	0.000	-999.000	0.000
V78D	0.000	0.000	0.000	-999.000	0.000	0.000	0.000	0.000	-999.000	0.000
V78E	0.000	0.000	0.000	-1000.000	0.000	0.000	0.000	0.000	-1000.000	0.000
V78F	0.000	0.000	0.000	-999.000	0.000	0.000	0.000	0.000	-999.000	0.000
V78G	-0.152	-0.256	-0.217	-0.208	0.043	-0.167	-0.154	-0.168	-0.163	0.006
V78H	0.000	0.000	0.000	-1000.000	0.000	0.000	0.000	0.000	-1000.000	0.000
V78I	-0.094	-0.122	-0.098	-0.104	0.012	-0.085	-0.102	-0.086	-0.091	0.008
V78K	-0.061	-0.113	-0.105	-0.093	0.023	-0.089	-0.091	-0.086	-0.089	0.002
V78L	0.000	0.000	0.000	-999.000	0.000	0.000	0.000	0.000	-999.000	0.000
V78M	0.022	-0.007	0.013	0.010	0.012	0.012	0.015	0.012	0.013	0.002
V78N	0.000	0.000	0.000	-999.000	0.000	0.000	0.000	0.000	-999.000	0.000
V78P	0.051	0.034	0.041	0.042	0.007	0.048	0.045	0.040	0.045	0.003
V78Q	-0.151	-0.178	-0.165	-0.165	0.011	-0.146	-0.143	-0.152	-0.147	0.004
V78R	-0.108	-0.204	-0.173	-0.161	0.040	-0.139	-0.131	-0.147	-0.139	0.007
V78S	0.009	-0.027	-0.021	-0.013	0.016	-0.015	-0.011	-0.020	-0.015	0.004
V78T	-0.163	-0.193	-0.166	-0.174	0.014	-0.145	-0.154	-0.168	-0.156	0.009
V78V	0.000	0.000	0.000	-1000.000	0.000	0.000	0.000	0.000	-1000.000	0.000
V78W	-0.164	-0.192	-0.166	-0.174	0.013	-0.170	-0.162	-0.163	-0.165	0.004
V78Y	0.000	0.000	0.000	-999.000	0.000	0.000	0.000	0.000	-999.000	0.000
V78*	0.000	0.000	0.000	-999.000	0.000	0.000	0.000	0.000	-999.000	0.000
D79A	0.099	0.076	0.090	0.088	0.010	0.093	0.092	0.086	0.090	0.003
D79C	0.000	0.000	0.000	-999.000	0.000	0.000	0.000	0.000	-999.000	0.000
D79D	0.000	0.000	0.000	-1000.000	0.000	0.000	0.000	0.000	-1000.000	0.000
D79E	0.050	0.038	0.049	0.046	0.006	0.048	0.049	0.045	0.047	0.002
D79F	-0.040	-0.081	-0.075	-0.065	0.018	-0.067	-0.058	-0.055	-0.060	0.005
D79G	-0.050	-0.074	-0.061	-0.062	0.010	-0.057	-0.057	-0.061	-0.058	0.002
D79H	0.042	0.026	0.035	0.034	0.006	0.039	0.032	0.027	0.032	0.005
D79I	0.000	0.000	0.000	-999.000	0.000	0.000	0.000	0.000	-999.000	0.000
D79K	0.000	0.000	0.000	-999.000	0.000	0.000	0.000	0.000	-999.000	0.000
D79L	-0.097	-0.168	-0.153	-0.139	0.030	-0.156	-0.127	-0.100	-0.128	0.023
D79M	-0.091	-0.134	-0.113	-0.113	0.017	-0.101	-0.102	-0.103	-0.102	0.001
D79N	0.000	0.000	0.000	-999.000	0.000	0.000	0.000	0.000	-999.000	0.000
D79P	0.000	0.000	0.000	-999.000	0.000	0.000	0.000	0.000	-999.000	0.000
D79Q	0.061	0.042	0.041	0.048	0.009	0.036	0.032	0.033	0.034	0.002
D79R	0.000	0.000	0.000	-999.000	0.000	0.000	0.000	0.000	-999.000	0.000
D79S	0.000	0.000	0.000	-999.000	0.000	0.000	0.000	0.000	-999.000	0.000
D79T	0.000	0.000	0.000	-999.000	0.000	0.000	0.000	0.000	-999.000	0.000
D79V	-0.011	-0.043	-0.020	-0.025	0.013	-0.019	-0.010	-0.014	-0.014	0.003
D79W	0.000	0.000	0.000	-999.000	0.000	0.000	0.000	0.000	-999.000	0.000
D79Y	0.011	-0.022	-0.005	-0.006	0.014	0.003	0.015	0.002	0.007	0.006
D79*	-0.125	-0.133	-0.155	-0.138	0.013	-0.132	-0.138	-0.155	-0.142	0.010
E80A	0.000	0.000	0.000	-999.000	0.000	0.000	0.000	0.000	-999.000	0.000
E80C	0.000	0.000	0.000	-999.000	0.000	0.000	0.000	0.000	-999.000	0.000
E80D	0.054	0.042	0.048	0.048	0.005	0.047	0.049	0.047	0.048	0.001
E80E	0.000	0.000	0.000	-1000.000	0.000	0.000	0.000	0.000	-1000.000	0.000
E80F	-0.093	-0.120	-0.119	-0.111	0.013	-0.091	-0.080	-0.096	-0.089	0.007
E80G	0.044	0.024	0.034	0.034	0.008	0.038	0.044	0.038	0.040	0.003
E80H	0.000	0.000	0.000	-1000.000	0.000	0.000	0.000	0.000	-1000.000	0.000
E80I	-0.044	-0.082	-0.065	-0.063	0.016	-0.046	-0.038	-0.042	-0.042	0.003
E80K	-0.039	-0.055	-0.045	-0.046	0.006	-0.019	-0.021	-0.030	-0.023	0.005
E80L	0.012	-0.017	0.001	-0.001	0.012	0.007	0.007	0.004	0.006	0.002
E80M	0.000	0.000	0.000	-999.000	0.000	0.000	0.000	0.000	-999.000	0.000
E80N	0.000	0.000	0.000	-999.000	0.000	0.000	0.000	0.000	-999.000	0.000
E80P	0.000	0.000	0.000	-999.000	0.000	0.000	0.000	0.000	-999.000	0.000
E80Q	0.000	0.000	0.000	-1000.000	0.000	0.000	0.000	0.000	-1000.000	0.000
E80R	-0.110	-0.134	-0.139	-0.128	0.013	-0.121	-0.119	-0.125	-0.122	0.003
E80S	0.069	0.056	0.072	0.065	0.007	0.070	0.072	0.065	0.069	0.003
E80T	-0.052	-0.077	-0.046	-0.058	0.014	-0.073	-0.055	-0.062	-0.063	0.007
E80V	-0.113	-0.104	-0.115	-0.111	0.005	-0.107	-0.060	-0.101	-0.089	0.021
E80W	-0.164	-0.222	-0.213	-0.200	0.025	-0.179	-0.191	-0.178	-0.183	0.006
E80Y	0.000	0.000	0.000	-1000.000	0.000	0.000	0.000	0.000	-1000.000	0.000
E80*	0.000	0.000	0.000	-999.000	0.000	0.000	0.000	0.000	-999.000	0.000
A81A	0.000	0.000	0.000	-1000.000	0.000	0.000	0.000	0.000	-1000.000	0.000
A81C	-0.092	-0.086	-0.104	-0.094	0.007	-0.112	-0.102	-0.089	-0.101	0.009
A81D	0.000	0.000	0.000	-999.000	0.000	0.000	0.000	0.000	-999.000	0.000
A81E	-0.095	-0.085	-0.093	-0.091	0.004	-0.105	-0.111	-0.085	-0.100	0.011
A81F	-0.073	-0.065	-0.076	-0.071	0.004	-0.086	-0.086	-0.086	-0.086	0.000
A81G	-0.109	-0.110	-0.112	-0.110	0.001	-0.124	-0.134	-0.111	-0.123	0.009
A81H	0.000	0.000	0.000	-1000.000	0.000	0.000	0.000	0.000	-1000.000	0.000
A81I	-0.145	-0.152	-0.138	-0.145	0.006	-0.142	-0.154	-0.128	-0.141	0.011
A81K	-0.065	-0.062	-0.070	-0.065	0.003	-0.079	-0.078	-0.054	-0.070	0.012
A81L	-0.085	-0.088	-0.091	-0.088	0.002	-0.095	-0.101	-0.092	-0.096	0.004
A81M	0.000	0.000	0.000	-999.000	0.000	0.000	0.000	0.000	-999.000	0.000
A81N	0.000	0.000	0.000	-999.000	0.000	0.000	0.000	0.000	-999.000	0.000
A81P	-0.093	-0.081	-0.071	-0.082	0.009	-0.094	-0.108	-0.067	-0.090	0.017
A81Q	-0.533	-0.207	-0.320	-0.353	0.135	-0.246	-0.366	-0.376	-0.329	0.059
A81R	-0.116	-0.125	-0.119	-0.120	0.004	-0.126	-0.120	-0.101	-0.115	0.011
A81S	-0.112	-0.113	-0.112	-0.112	0.000	-0.118	-0.126	-0.097	-0.114	0.012
A81T	-0.060	-0.068	-0.072	-0.067	0.005	-0.084	-0.068	-0.069	-0.074	0.007
A81V	-0.071	-0.081	-0.072	-0.075	0.004	-0.078	-0.060	-0.091	-0.076	0.013
A81W	-0.093	-0.080	-0.084	-0.085	0.005	-0.102	-0.106	-0.075	-0.094	0.014
A81Y	-0.068	-0.067	-0.071	-0.069	0.002	-0.077	-0.084	-0.091	-0.084	0.006
A81*	0.000	0.000	0.000	-1000.000	0.000	0.000	0.000	0.000	-1000.000	0.000
I82A	-0.128	-0.117	-0.123	-0.123	0.004	-0.126	-0.133	-0.099	-0.119	0.015
I82C	0.000	0.000	0.000	-999.000	0.000	0.000	0.000	0.000	-999.000	0.000
I82D	0.000	0.000	0.000	-999.000	0.000	0.000	0.000	0.000	-999.000	0.000
I82E	0.000	0.000	0.000	-999.000	0.000	0.000	0.000	0.000	-999.000	0.000
I82F	0.000	0.000	0.000	-999.000	0.000	0.000	0.000	0.000	-999.000	0.000
I82G	-0.076	-0.073	-0.077	-0.076	0.002	-0.095	-0.092	-0.082	-0.090	0.005
I82H	-0.113	-0.104	-0.136	-0.118	0.013	-0.130	-0.127	-0.095	-0.117	0.016
I82I	0.000	0.000	0.000	-1000.000	0.000	0.000	0.000	0.000	-1000.000	0.000
I82K	-0.205	-0.187	-0.196	-0.196	0.007	-0.203	-0.198	-0.189	-0.197	0.006
I82L	-0.037	-0.041	-0.040	-0.039	0.002	-0.053	-0.053	-0.043	-0.050	0.005
I82M	-0.092	-0.165	-0.129	-0.129	0.030	-0.178	-0.196	-0.154	-0.176	0.017
I82N	-0.097	-0.111	-0.122	-0.110	0.010	-0.118	-0.116	-0.124	-0.119	0.004
I82P	-0.167	-0.155	-0.322	-0.214	0.076	-0.241	-0.198	-0.196	-0.212	0.021
I82Q	0.000	0.000	0.000	-999.000	0.000	0.000	0.000	0.000	-999.000	0.000
I82R	-0.181	-0.176	-0.157	-0.171	0.010	-0.202	-0.182	-0.185	-0.190	0.009
I82S	-0.060	-0.061	-0.048	-0.056	0.006	-0.072	-0.078	-0.063	-0.071	0.006
I82T	-0.082	-0.082	-0.094	-0.086	0.006	-0.097	-0.081	-0.089	-0.089	0.007
I82V	-0.046	-0.043	-0.048	-0.046	0.002	-0.067	-0.066	-0.051	-0.061	0.007
I82W	-0.087	-0.083	-0.089	-0.086	0.002	-0.110	-0.108	-0.097	-0.105	0.006
I82Y	-0.189	-0.169	-0.217	-0.192	0.020	-0.192	-0.164	-0.173	-0.177	0.012
I82*	-0.061	-0.066	-0.079	-0.069	0.008	-0.085	-0.077	-0.073	-0.079	0.005
A83A	0.000	0.000	0.000	-1000.000	0.000	0.000	0.000	0.000	-1000.000	0.000
A83C	0.000	0.000	0.000	-999.000	0.000	0.000	0.000	0.000	-999.000	0.000
A83D	0.006	0.003	-0.000	0.003	0.002	-0.017	-0.017	-0.006	-0.013	0.005
A83E	0.003	0.001	-0.003	0.000	0.002	-0.020	-0.019	-0.010	-0.016	0.004
A83F	0.045	0.042	0.040	0.042	0.002	0.024	0.025	0.032	0.027	0.004
A83G	-0.041	-0.042	-0.046	-0.043	0.002	-0.065	-0.065	-0.053	-0.061	0.006
A83H	0.000	0.000	0.000	-999.000	0.000	0.000	0.000	0.000	-999.000	0.000
A83I	-0.085	-0.070	-0.084	-0.080	0.007	-0.101	-0.091	-0.076	-0.089	0.010
A83K	-0.030	-0.033	-0.036	-0.033	0.002	-0.053	-0.054	-0.041	-0.049	0.006
A83L	-0.012	-0.013	-0.016	-0.014	0.002	-0.038	-0.034	-0.027	-0.033	0.004
A83M	-0.102	-0.119	-0.114	-0.111	0.007	-0.151	-0.148	-0.126	-0.142	0.011
A83N	-0.032	-0.036	-0.038	-0.035	0.002	-0.055	-0.056	-0.045	-0.052	0.005
A83P	0.000	0.000	0.000	-1000.000	0.000	0.000	0.000	0.000	-1000.000	0.000
A83Q	0.018	0.014	0.011	0.015	0.003	-0.005	-0.004	0.003	-0.002	0.003
A83R	-0.055	-0.056	-0.059	-0.057	0.002	-0.079	-0.078	-0.063	-0.073	0.007
A83S	-0.005	-0.029	-0.023	-0.019	0.010	-0.040	-0.041	-0.042	-0.041	0.001
A83T	-0.021	-0.022	-0.025	-0.023	0.002	-0.042	-0.041	-0.032	-0.038	0.004
A83V	-0.010	-0.013	-0.016	-0.013	0.003	-0.036	-0.036	-0.028	-0.033	0.004
A83W	0.006	0.003	-0.000	0.003	0.003	-0.016	-0.014	-0.005	-0.011	0.005
A83Y	0.000	0.000	0.000	-999.000	0.000	0.000	0.000	0.000	-999.000	0.000
A83*	-0.093	-0.098	-0.101	-0.097	0.003	-0.132	-0.115	-0.084	-0.111	0.020
A84A	0.000	0.000	0.000	-1000.000	0.000	0.000	0.000	0.000	-1000.000	0.000
A84C	0.000	0.000	0.000	-1000.000	0.000	0.000	0.000	0.000	-1000.000	0.000
A84D	-0.187	-0.172	-0.167	-0.175	0.008	-0.196	-0.198	-0.174	-0.189	0.011
A84E	-0.084	-0.085	-0.087	-0.085	0.002	-0.105	-0.110	-0.091	-0.102	0.008
A84F	-0.052	-0.056	-0.053	-0.054	0.002	-0.072	-0.059	-0.050	-0.060	0.009
A84G	-0.147	-0.142	-0.157	-0.149	0.006	-0.157	-0.145	-0.126	-0.142	0.013
A84H	0.000	0.000	0.000	-999.000	0.000	0.000	0.000	0.000	-999.000	0.000
A84I	-0.004	-0.005	-0.010	-0.006	0.003	-0.031	-0.031	-0.022	-0.028	0.004
A84K	-0.069	-0.070	-0.075	-0.071	0.003	-0.088	-0.094	-0.077	-0.087	0.007
A84L	-0.056	-0.060	-0.064	-0.060	0.003	-0.085	-0.083	-0.065	-0.078	0.009
A84M	-0.078	-0.088	-0.088	-0.085	0.005	-0.108	-0.111	-0.098	-0.106	0.006
A84N	-0.038	-0.047	-0.048	-0.044	0.005	-0.064	-0.066	-0.045	-0.058	0.010
A84P	-0.186	-0.176	-0.169	-0.177	0.007	-0.213	-0.217	-0.177	-0.202	0.018
A84Q	0.003	0.001	-0.006	-0.001	0.004	-0.020	-0.023	-0.011	-0.018	0.005
A84R	-0.031	-0.034	-0.038	-0.034	0.003	-0.048	-0.045	-0.038	-0.044	0.004
A84S	-0.003	-0.005	-0.009	-0.006	0.002	-0.026	-0.024	-0.016	-0.022	0.004
A84T	-0.037	-0.037	-0.038	-0.037	0.000	-0.061	-0.063	-0.049	-0.058	0.006
A84V	0.002	0.001	-0.002	0.001	0.002	-0.023	-0.019	-0.013	-0.018	0.004
A84W	0.000	0.000	0.000	-999.000	0.000	0.000	0.000	0.000	-999.000	0.000
A84Y	-0.060	-0.069	-0.072	-0.067	0.005	-0.081	-0.085	-0.066	-0.077	0.008
A84*	-0.078	-0.068	-0.071	-0.072	0.004	-0.079	-0.088	-0.058	-0.075	0.012
C85A	0.039	0.036	0.032	0.036	0.003	0.014	0.016	0.021	0.017	0.003
C85C	0.000	0.000	0.000	-1000.000	0.000	0.000	0.000	0.000	-1000.000	0.000
C85D	0.000	0.000	0.000	-999.000	0.000	0.000	0.000	0.000	-999.000	0.000
C85E	0.000	0.000	0.000	-999.000	0.000	0.000	0.000	0.000	-999.000	0.000
C85F	0.000	0.000	0.000	-999.000	0.000	0.000	0.000	0.000	-999.000	0.000
C85G	-0.019	-0.021	-0.025	-0.022	0.002	-0.043	-0.041	-0.033	-0.039	0.004
C85H	0.000	0.000	0.000	-999.000	0.000	0.000	0.000	0.000	-999.000	0.000
C85I	0.000	0.000	0.000	-999.000	0.000	0.000	0.000	0.000	-999.000	0.000
C85K	0.000	0.000	0.000	-999.000	0.000	0.000	0.000	0.000	-999.000	0.000
C85L	0.000	0.000	0.000	-999.000	0.000	0.000	0.000	0.000	-999.000	0.000
C85M	0.000	0.000	0.000	-999.000	0.000	0.000	0.000	0.000	-999.000	0.000
C85N	-0.387	-0.265	-0.245	-0.299	0.063	-0.319	-0.241	-0.258	-0.273	0.034
C85P	-0.116	-0.124	-0.114	-0.118	0.004	-0.140	-0.135	-0.120	-0.132	0.009
C85Q	0.000	0.000	0.000	-1000.000	0.000	0.000	0.000	0.000	-1000.000	0.000
C85R	-0.111	-0.120	-0.123	-0.118	0.005	-0.138	-0.136	-0.115	-0.130	0.010
C85S	-0.057	-0.061	-0.068	-0.062	0.005	-0.084	-0.084	-0.068	-0.079	0.008
C85T	0.000	0.000	0.000	-999.000	0.000	0.000	0.000	0.000	-999.000	0.000
C85V	0.000	0.000	0.000	-999.000	0.000	0.000	0.000	0.000	-999.000	0.000
C85W	0.000	0.000	0.000	-1000.000	0.000	0.000	0.000	0.000	-1000.000	0.000
C85Y	0.000	0.000	0.000	-999.000	0.000	0.000	0.000	0.000	-999.000	0.000
C85*	0.000	0.000	0.000	-999.000	0.000	0.000	0.000	0.000	-999.000	0.000
G86A	-0.033	-0.035	-0.037	-0.035	0.002	-0.057	-0.055	-0.045	-0.052	0.005
G86C	-0.040	-0.044	-0.046	-0.043	0.002	-0.052	-0.050	-0.047	-0.050	0.002
G86D	0.000	0.000	0.000	-999.000	0.000	0.000	0.000	0.000	-999.000	0.000
G86E	-0.034	-0.031	-0.043	-0.036	0.005	-0.052	-0.033	-0.045	-0.043	0.008
G86F	-0.247	-0.309	-0.235	-0.264	0.032	-0.395	-0.316	-0.258	-0.323	0.056
G86G	0.000	0.000	0.000	-1000.000	0.000	0.000	0.000	0.000	-1000.000	0.000
G86H	-0.110	-0.120	-0.097	-0.109	0.009	-0.114	-0.134	-0.113	-0.120	0.010
G86I	-0.181	-0.197	-0.244	-0.207	0.027	-0.212	-0.212	-0.196	-0.207	0.008
G86K	-0.042	-0.036	-0.042	-0.040	0.003	-0.077	-0.075	-0.065	-0.072	0.005
G86L	-0.112	-0.104	-0.111	-0.109	0.004	-0.124	-0.118	-0.108	-0.117	0.006
G86M	-0.082	-0.077	-0.090	-0.083	0.005	-0.100	-0.098	-0.079	-0.093	0.010
G86N	-0.108	-0.105	-0.104	-0.106	0.002	-0.124	-0.133	-0.115	-0.124	0.008
G86P	-0.084	-0.082	-0.083	-0.083	0.000	-0.101	-0.093	-0.079	-0.091	0.009
G86Q	-0.257	-0.298	-0.240	-0.265	0.024	-0.303	-0.270	-0.258	-0.277	0.019
G86R	-0.081	-0.081	-0.090	-0.084	0.004	-0.108	-0.109	-0.093	-0.103	0.007
G86S	-0.081	-0.072	-0.078	-0.077	0.004	-0.082	-0.086	-0.074	-0.080	0.005
G86T	0.000	0.000	0.000	-999.000	0.000	0.000	0.000	0.000	-999.000	0.000
G86V	-0.150	-0.139	-0.143	-0.144	0.004	-0.163	-0.159	-0.143	-0.155	0.009
G86W	0.000	0.000	0.000	-999.000	0.000	0.000	0.000	0.000	-999.000	0.000
G86Y	0.000	0.000	0.000	-999.000	0.000	0.000	0.000	0.000	-999.000	0.000
G86*	0.000	0.000	0.000	-999.000	0.000	0.000	0.000	0.000	-999.000	0.000
D87A	0.028	0.025	0.023	0.026	0.002	0.000	0.005	0.009	0.005	0.003
D87C	-0.023	-0.043	-0.030	-0.032	0.008	-0.046	-0.048	-0.043	-0.046	0.002
D87D	0.000	0.000	0.000	-1000.000	0.000	0.000	0.000	0.000	-1000.000	0.000
D87E	0.038	0.035	0.031	0.035	0.003	0.012	0.014	0.023	0.016	0.005
D87F	-0.055	-0.050	-0.060	-0.055	0.004	-0.072	-0.075	-0.057	-0.068	0.008
D87G	-0.029	-0.032	-0.035	-0.032	0.002	-0.054	-0.052	-0.041	-0.049	0.006
D87H	0.047	0.042	0.040	0.043	0.003	0.023	0.024	0.028	0.025	0.002
D87I	-0.029	-0.040	-0.041	-0.037	0.005	-0.063	-0.051	-0.053	-0.056	0.006
D87K	-0.041	-0.045	-0.044	-0.044	0.002	-0.061	-0.063	-0.049	-0.058	0.006
D87L	0.005	0.003	-0.001	0.002	0.002	-0.015	-0.013	-0.004	-0.010	0.005
D87M	0.000	0.000	0.000	-999.000	0.000	0.000	0.000	0.000	-999.000	0.000
D87N	0.027	0.028	0.024	0.026	0.002	0.007	0.010	0.016	0.011	0.004
D87P	0.035	0.029	0.028	0.031	0.003	0.008	0.012	0.015	0.012	0.003
D87Q	0.000	0.000	0.000	-999.000	0.000	0.000	0.000	0.000	-999.000	0.000
D87R	0.035	0.032	0.029	0.032	0.002	0.011	0.013	0.018	0.014	0.003
D87S	-0.012	-0.021	-0.017	-0.016	0.004	-0.033	-0.045	-0.036	-0.038	0.005
D87T	0.031	0.027	0.026	0.028	0.002	0.008	0.010	0.016	0.011	0.003
D87V	-0.029	-0.031	-0.036	-0.032	0.003	-0.047	-0.049	-0.036	-0.044	0.006
D87W	0.000	-0.000	-0.008	-0.003	0.004	-0.019	-0.026	-0.018	-0.021	0.004
D87Y	0.000	0.000	0.000	-1000.000	0.000	0.000	0.000	0.000	-1000.000	0.000
D87*	0.000	0.000	0.000	-1000.000	0.000	0.000	0.000	0.000	-1000.000	0.000
V88A	-0.005	-0.005	-0.010	-0.007	0.002	-0.027	-0.029	-0.019	-0.025	0.004
V88C	0.000	0.000	0.000	-999.000	0.000	0.000	0.000	0.000	-999.000	0.000
V88D	0.000	0.000	0.000	-999.000	0.000	0.000	0.000	0.000	-999.000	0.000
V88E	-0.105	-0.102	-0.106	-0.105	0.002	-0.124	-0.134	-0.109	-0.122	0.011
V88F	0.042	0.035	0.040	0.039	0.003	0.032	0.037	0.055	0.042	0.010
V88G	-0.127	-0.126	-0.130	-0.128	0.002	-0.144	-0.155	-0.129	-0.142	0.011
V88H	0.000	0.000	0.000	-1000.000	0.000	0.000	0.000	0.000	-1000.000	0.000
V88I	0.000	0.000	0.000	-999.000	0.000	0.000	0.000	0.000	-999.000	0.000
V88K	-0.100	-0.105	-0.112	-0.106	0.005	-0.123	-0.118	-0.106	-0.116	0.007
V88L	-0.079	-0.102	-0.115	-0.099	0.015	-0.113	-0.125	-0.096	-0.111	0.012
V88M	-0.093	-0.083	-0.093	-0.090	0.005	-0.104	-0.098	-0.090	-0.097	0.006
V88N	-0.161	-0.147	-0.151	-0.153	0.006	-0.166	-0.166	-0.160	-0.164	0.003
V88P	-0.092	-0.094	-0.099	-0.095	0.003	-0.113	-0.111	-0.102	-0.109	0.005
V88Q	-0.128	-0.111	-0.118	-0.119	0.007	-0.115	-0.149	-0.125	-0.130	0.014
V88R	-0.083	-0.082	-0.088	-0.084	0.003	-0.098	-0.091	-0.084	-0.091	0.006
V88S	-0.087	-0.090	-0.095	-0.091	0.003	-0.117	-0.117	-0.103	-0.112	0.006
V88T	-0.037	-0.040	-0.047	-0.041	0.004	-0.059	-0.055	-0.052	-0.056	0.003
V88V	0.000	0.000	0.000	-1000.000	0.000	0.000	0.000	0.000	-1000.000	0.000
V88W	-0.099	-0.099	-0.122	-0.107	0.011	-0.140	-0.129	-0.093	-0.121	0.020
V88Y	0.000	0.000	0.000	-999.000	0.000	0.000	0.000	0.000	-999.000	0.000
V88*	0.000	0.000	0.000	-1000.000	0.000	0.000	0.000	0.000	-1000.000	0.000
P89A	-0.025	-0.028	-0.029	-0.027	0.002	-0.048	-0.048	-0.038	-0.045	0.005
P89C	0.000	0.000	0.000	-999.000	0.000	0.000	0.000	0.000	-999.000	0.000
P89D	0.009	0.010	0.004	0.008	0.003	-0.013	-0.013	-0.006	-0.011	0.003
P89E	0.000	0.000	0.000	-999.000	0.000	0.000	0.000	0.000	-999.000	0.000
P89F	0.000	0.000	0.000	-999.000	0.000	0.000	0.000	0.000	-999.000	0.000
P89G	-0.147	-0.140	-0.140	-0.142	0.003	-0.099	-0.140	-0.152	-0.130	0.022
P89H	-0.124	-0.114	-0.119	-0.119	0.004	-0.127	-0.124	-0.125	-0.125	0.001
P89I	-0.035	-0.042	-0.058	-0.045	0.010	-0.061	-0.070	-0.036	-0.056	0.015
P89K	-0.044	-0.036	-0.039	-0.040	0.003	-0.071	-0.061	-0.057	-0.063	0.006
P89L	-0.060	-0.058	-0.065	-0.061	0.003	-0.081	-0.082	-0.065	-0.076	0.008
P89M	0.000	0.000	0.000	-999.000	0.000	0.000	0.000	0.000	-999.000	0.000
P89N	-0.060	-0.061	-0.070	-0.063	0.005	-0.089	-0.084	-0.067	-0.080	0.010
P89P	0.000	0.000	0.000	-1000.000	0.000	0.000	0.000	0.000	-1000.000	0.000
P89Q	0.000	0.000	0.000	-999.000	0.000	0.000	0.000	0.000	-999.000	0.000
P89R	-0.028	-0.033	-0.035	-0.032	0.003	-0.053	-0.059	-0.037	-0.050	0.009
P89S	-0.118	-0.120	-0.130	-0.122	0.005	-0.136	-0.146	-0.117	-0.133	0.012
P89T	-0.014	-0.011	-0.016	-0.014	0.002	-0.026	-0.018	-0.018	-0.021	0.004
P89V	-0.031	-0.033	-0.033	-0.032	0.001	-0.032	-0.046	-0.027	-0.035	0.008
P89W	0.000	0.000	0.000	-1000.000	0.000	0.000	0.000	0.000	-1000.000	0.000
P89Y	0.000	0.000	0.000	-999.000	0.000	0.000	0.000	0.000	-999.000	0.000
P89*	-0.067	-0.060	-0.073	-0.066	0.005	-0.081	-0.078	-0.060	-0.073	0.009
E90A	-0.065	-0.061	-0.073	-0.067	0.005	-0.079	-0.073	-0.069	-0.074	0.004
E90C	0.000	0.000	0.000	-999.000	0.000	0.000	0.000	0.000	-999.000	0.000
E90D	0.000	0.000	0.000	-999.000	0.000	0.000	0.000	0.000	-999.000	0.000
E90E	0.000	0.000	0.000	-1000.000	0.000	0.000	0.000	0.000	-1000.000	0.000
E90F	0.000	0.000	0.000	-999.000	0.000	0.000	0.000	0.000	-999.000	0.000
E90G	-0.077	-0.082	-0.083	-0.081	0.003	-0.092	-0.093	-0.080	-0.088	0.006
E90H	0.000	0.000	0.000	-1000.000	0.000	0.000	0.000	0.000	-1000.000	0.000
E90I	0.000	0.000	0.000	-999.000	0.000	0.000	0.000	0.000	-999.000	0.000
E90K	-0.102	-0.098	-0.135	-0.112	0.017	-0.130	-0.122	-0.158	-0.137	0.016
E90L	0.000	0.000	0.000	-999.000	0.000	0.000	0.000	0.000	-999.000	0.000
E90M	0.000	0.000	0.000	-999.000	0.000	0.000	0.000	0.000	-999.000	0.000
E90N	0.000	0.000	0.000	-999.000	0.000	0.000	0.000	0.000	-999.000	0.000
E90P	0.000	0.000	0.000	-1000.000	0.000	0.000	0.000	0.000	-1000.000	0.000
E90Q	-0.176	-0.199	-0.172	-0.183	0.012	-0.227	-0.173	-0.145	-0.182	0.034
E90R	-0.154	-0.257	-0.313	-0.241	0.066	-0.431	-0.337	-0.180	-0.316	0.104
E90S	0.000	0.000	0.000	-999.000	0.000	0.000	0.000	0.000	-999.000	0.000
E90T	-0.073	-0.075	-0.081	-0.076	0.003	-0.081	-0.066	-0.073	-0.074	0.006
E90V	-0.081	-0.082	-0.085	-0.083	0.002	-0.103	-0.099	-0.086	-0.096	0.007
E90W	-0.111	-0.114	-0.134	-0.120	0.010	-0.126	-0.117	-0.124	-0.122	0.004
E90Y	-0.096	-0.106	-0.105	-0.102	0.004	-0.088	-0.101	-0.091	-0.094	0.006
E90*	-0.081	-0.086	-0.075	-0.081	0.005	-0.123	-0.068	-0.053	-0.082	0.030
I91A	-0.067	-0.084	-0.085	-0.079	0.008	-0.081	-0.095	-0.089	-0.089	0.006
I91C	0.000	0.000	0.000	-999.000	0.000	0.000	0.000	0.000	-999.000	0.000
I91D	0.000	0.000	0.000	-999.000	0.000	0.000	0.000	0.000	-999.000	0.000
I91E	-0.107	-0.121	-0.110	-0.113	0.006	-0.132	-0.149	-0.095	-0.125	0.023
I91F	0.000	0.000	0.000	-1000.000	0.000	0.000	0.000	0.000	-1000.000	0.000
I91G	-0.097	-0.106	-0.105	-0.103	0.004	-0.121	-0.125	-0.114	-0.120	0.005
I91H	0.000	0.000	0.000	-999.000	0.000	0.000	0.000	0.000	-999.000	0.000
I91I	0.000	0.000	0.000	-1000.000	0.000	0.000	0.000	0.000	-1000.000	0.000
I91K	-0.157	-0.153	-0.158	-0.156	0.002	-0.174	-0.165	-0.159	-0.166	0.006
I91L	-0.190	-0.198	-0.191	-0.193	0.003	-0.230	-0.234	-0.204	-0.222	0.013
I91M	0.000	0.000	0.000	-1000.000	0.000	0.000	0.000	0.000	-1000.000	0.000
I91N	0.000	0.000	0.000	-1000.000	0.000	0.000	0.000	0.000	-1000.000	0.000
I91P	-0.132	-0.157	-0.142	-0.143	0.010	-0.173	-0.144	-0.118	-0.145	0.022
I91Q	0.000	0.000	0.000	-999.000	0.000	0.000	0.000	0.000	-999.000	0.000
I91R	-0.087	-0.100	-0.099	-0.096	0.006	-0.103	-0.115	-0.096	-0.105	0.008
I91S	-0.075	-0.055	-0.109	-0.080	0.022	-0.083	-0.069	-0.083	-0.079	0.007
I91T	0.000	0.000	0.000	-999.000	0.000	0.000	0.000	0.000	-999.000	0.000
I91V	-0.166	-0.161	-0.174	-0.167	0.005	-0.210	-0.209	-0.175	-0.198	0.016
I91W	0.000	0.000	0.000	-999.000	0.000	0.000	0.000	0.000	-999.000	0.000
I91Y	0.000	0.000	0.000	-999.000	0.000	0.000	0.000	0.000	-999.000	0.000
I91*	-0.123	-0.105	-0.101	-0.110	0.010	-0.137	-0.132	-0.119	-0.129	0.007
M92A	0.000	0.000	0.000	-999.000	0.000	0.000	0.000	0.000	-999.000	0.000
M92C	-0.124	-0.103	-0.111	-0.113	0.009	-0.194	-0.156	-0.138	-0.163	0.023
M92D	-0.115	-0.139	-0.121	-0.125	0.010	-0.133	-0.130	-0.116	-0.126	0.008
M92E	0.000	0.000	0.000	-999.000	0.000	0.000	0.000	0.000	-999.000	0.000
M92F	-0.144	-0.137	-0.137	-0.139	0.003	-0.153	-0.147	-0.141	-0.147	0.005
M92G	-0.077	-0.065	-0.084	-0.075	0.008	-0.094	-0.096	-0.082	-0.091	0.007
M92H	0.000	0.000	0.000	-999.000	0.000	0.000	0.000	0.000	-999.000	0.000
M92I	0.000	0.000	0.000	-1000.000	0.000	0.000	0.000	0.000	-1000.000	0.000
M92K	0.000	0.000	0.000	-999.000	0.000	0.000	0.000	0.000	-999.000	0.000
M92L	-0.110	-0.155	-0.148	-0.138	0.020	-0.128	-0.136	-0.118	-0.127	0.007
M92M	0.000	0.000	0.000	-1000.000	0.000	0.000	0.000	0.000	-1000.000	0.000
M92N	0.000	0.000	0.000	-999.000	0.000	0.000	0.000	0.000	-999.000	0.000
M92P	0.000	0.000	0.000	-999.000	0.000	0.000	0.000	0.000	-999.000	0.000
M92Q	0.000	0.000	0.000	-999.000	0.000	0.000	0.000	0.000	-999.000	0.000
M92R	0.000	0.000	0.000	-999.000	0.000	0.000	0.000	0.000	-999.000	0.000
M92S	-0.149	-0.194	-0.271	-0.205	0.051	-0.200	-0.189	-0.192	-0.194	0.004
M92T	-0.048	-0.045	-0.059	-0.050	0.006	-0.071	-0.073	-0.045	-0.063	0.013
M92V	-0.085	-0.090	-0.097	-0.091	0.005	-0.110	-0.105	-0.086	-0.100	0.010
M92W	0.000	0.000	0.000	-999.000	0.000	0.000	0.000	0.000	-999.000	0.000
M92Y	0.000	0.000	0.000	-999.000	0.000	0.000	0.000	0.000	-999.000	0.000
M92*	0.000	0.000	0.000	-999.000	0.000	0.000	0.000	0.000	-999.000	0.000
V93A	-0.061	-0.073	-0.071	-0.069	0.005	-0.097	-0.093	-0.086	-0.092	0.004
V93C	-0.095	-0.067	-0.080	-0.081	0.011	-0.095	-0.110	-0.070	-0.092	0.017
V93D	0.000	0.000	0.000	-1000.000	0.000	0.000	0.000	0.000	-1000.000	0.000
V93E	0.000	0.000	0.000	-999.000	0.000	0.000	0.000	0.000	-999.000	0.000
V93F	-0.159	-0.189	-0.170	-0.172	0.012	-0.167	-0.180	-0.166	-0.171	0.006
V93G	-0.113	-0.097	-0.111	-0.107	0.007	-0.121	-0.116	-0.108	-0.115	0.005
V93H	-0.055	-0.061	-0.058	-0.058	0.002	-0.063	-0.074	-0.048	-0.062	0.010
V93I	0.006	0.005	-0.001	0.003	0.003	-0.016	-0.016	-0.004	-0.012	0.006
V93K	0.000	0.000	0.000	-999.000	0.000	0.000	0.000	0.000	-999.000	0.000
V93L	-0.115	-0.141	-0.132	-0.129	0.011	-0.136	-0.165	-0.175	-0.159	0.017
V93M	0.000	0.000	0.000	-1000.000	0.000	0.000	0.000	0.000	-1000.000	0.000
V93N	0.000	0.000	0.000	-999.000	0.000	0.000	0.000	0.000	-999.000	0.000
V93P	0.000	0.000	0.000	-999.000	0.000	0.000	0.000	0.000	-999.000	0.000
V93Q	0.000	0.000	0.000	-999.000	0.000	0.000	0.000	0.000	-999.000	0.000
V93R	-0.051	-0.050	-0.052	-0.051	0.001	-0.060	-0.060	-0.056	-0.059	0.002
V93S	-0.129	-0.110	-0.134	-0.124	0.010	-0.125	-0.133	-0.154	-0.137	0.012
V93T	-0.253	-0.210	-0.220	-0.227	0.018	-0.309	-0.286	-0.237	-0.277	0.030
V93V	0.000	0.000	0.000	-1000.000	0.000	0.000	0.000	0.000	-1000.000	0.000
V93W	-0.098	-0.119	-0.106	-0.108	0.009	-0.113	-0.112	-0.114	-0.113	0.001
V93Y	-0.044	-0.050	-0.064	-0.053	0.008	-0.069	-0.034	-0.040	-0.048	0.015
V93*	0.000	0.000	0.000	-999.000	0.000	0.000	0.000	0.000	-999.000	0.000
I94A	0.000	0.006	-0.004	0.001	0.004	-0.011	-0.011	-0.006	-0.009	0.002
I94C	0.000	0.000	0.000	-999.000	0.000	0.000	0.000	0.000	-999.000	0.000
I94D	0.000	0.000	0.000	-999.000	0.000	0.000	0.000	0.000	-999.000	0.000
I94E	-0.052	-0.067	-0.075	-0.065	0.009	-0.083	-0.109	-0.064	-0.085	0.019
I94F	-0.106	-0.108	-0.105	-0.107	0.001	-0.116	-0.119	-0.104	-0.113	0.007
I94G	0.000	0.000	0.000	-999.000	0.000	0.000	0.000	0.000	-999.000	0.000
I94H	0.000	0.000	0.000	-999.000	0.000	0.000	0.000	0.000	-999.000	0.000
I94I	0.000	0.000	0.000	-1000.000	0.000	0.000	0.000	0.000	-1000.000	0.000
I94K	-0.110	-0.078	-0.122	-0.103	0.019	-0.134	-0.123	-0.112	-0.123	0.009
I94L	-0.083	-0.086	-0.085	-0.085	0.001	-0.108	-0.100	-0.083	-0.097	0.010
I94M	-0.157	-0.245	-0.170	-0.191	0.039	-0.192	-0.191	-0.194	-0.192	0.001
I94N	0.000	0.000	0.000	-999.000	0.000	0.000	0.000	0.000	-999.000	0.000
I94P	0.000	0.000	0.000	-999.000	0.000	0.000	0.000	0.000	-999.000	0.000
I94Q	0.000	0.000	0.000	-999.000	0.000	0.000	0.000	0.000	-999.000	0.000
I94R	-0.058	-0.069	-0.059	-0.062	0.005	-0.085	-0.076	-0.070	-0.077	0.006
I94S	-0.230	-0.384	-0.306	-0.307	0.063	-0.214	-0.286	-0.372	-0.290	0.065
I94T	0.000	0.000	0.000	-999.000	0.000	0.000	0.000	0.000	-999.000	0.000
I94V	-0.003	-0.005	-0.009	-0.006	0.003	-0.023	-0.024	-0.015	-0.021	0.004
I94W	0.000	0.000	0.000	-999.000	0.000	0.000	0.000	0.000	-999.000	0.000
I94Y	0.000	0.000	0.000	-999.000	0.000	0.000	0.000	0.000	-999.000	0.000
I94*	-0.072	-0.074	-0.074	-0.073	0.001	-0.089	-0.101	-0.090	-0.093	0.006
G95A	0.000	0.000	0.000	-999.000	0.000	0.000	0.000	0.000	-999.000	0.000
G95C	0.000	0.000	0.000	-1000.000	0.000	0.000	0.000	0.000	-1000.000	0.000
G95D	0.000	0.000	0.000	-1000.000	0.000	0.000	0.000	0.000	-1000.000	0.000
G95E	-0.089	-0.101	-0.086	-0.092	0.007	-0.118	-0.102	-0.088	-0.103	0.012
G95F	-0.106	-0.108	-0.168	-0.127	0.029	-0.170	-0.223	-0.128	-0.174	0.039
G95G	0.000	0.000	0.000	-1000.000	0.000	0.000	0.000	0.000	-1000.000	0.000
G95H	0.000	0.000	0.000	-1000.000	0.000	0.000	0.000	0.000	-1000.000	0.000
G95I	0.000	0.000	0.000	-1000.000	0.000	0.000	0.000	0.000	-1000.000	0.000
G95K	-0.128	-0.123	-0.130	-0.127	0.003	-0.138	-0.143	-0.105	-0.128	0.017
G95L	-0.108	-0.122	-0.114	-0.115	0.006	-0.134	-0.144	-0.117	-0.132	0.011
G95M	0.000	0.000	0.000	-1000.000	0.000	0.000	0.000	0.000	-1000.000	0.000
G95N	0.000	0.000	0.000	-1000.000	0.000	0.000	0.000	0.000	-1000.000	0.000
G95P	-0.101	-0.109	-0.102	-0.104	0.004	-0.121	-0.134	-0.110	-0.121	0.010
G95Q	0.000	0.000	0.000	-999.000	0.000	0.000	0.000	0.000	-999.000	0.000
G95R	-0.059	-0.056	-0.073	-0.063	0.007	-0.089	-0.080	-0.075	-0.082	0.006
G95S	-0.125	-0.121	-0.101	-0.116	0.010	-0.125	-0.124	-0.105	-0.118	0.009
G95T	0.000	0.000	0.000	-999.000	0.000	0.000	0.000	0.000	-999.000	0.000
G95V	-0.061	-0.062	-0.079	-0.067	0.008	-0.089	-0.090	-0.049	-0.076	0.019
G95W	-0.064	-0.075	-0.069	-0.069	0.005	-0.086	-0.086	-0.070	-0.081	0.007
G95Y	0.000	0.000	0.000	-999.000	0.000	0.000	0.000	0.000	-999.000	0.000
G95*	-0.043	-0.054	-0.049	-0.049	0.004	-0.072	-0.078	-0.053	-0.068	0.011
G96A	-0.035	-0.036	-0.035	-0.035	0.000	-0.063	-0.044	-0.032	-0.046	0.012
G96C	0.000	0.000	0.000	-999.000	0.000	0.000	0.000	0.000	-999.000	0.000
G96D	0.000	0.000	0.000	-999.000	0.000	0.000	0.000	-0.369	-999.000	0.000
G96E	0.000	0.000	0.000	-999.000	0.000	0.000	0.000	0.000	-999.000	0.000
[truncated: 1,340 more rows]
